# Supplementary material for: Sodium piperidine-1-carbodithio­ate dihydrate
Source: Acta Crystallogr Sect E Struct Rep Online. 2011 Jun 18;67(Pt 7):m942. doi: 10.1107/S1600536811022604 (PMC3151976; doi:10.1107/S1600536811022604)
Supplement: Supplementary file 1 [file e-67-0m942-sup1.cif]

##############################################################################
#                                                                            #
# This CIF contains the data in a paper accepted for publication in          #
# Acta Crystallographica Section E. It conforms to the requirements of       #
# Notes for Authors for Acta Crystallographica Section E, and has been       #
# peer reviewed under the auspices of the IUCr Commission on Journals.       #
#                                                                            #
# Full details of the Crystallographic Information File format               #
# are given in the paper "The Crystallographic Information File (CIF):       #
# a New Standard Archive File for Crystallography" by S. R. Hall, F. H.      #
# Allen and I. D. Brown [Acta Cryst. (1991), A47, 655-685].                  #
#                                                                            #
# The current version of the core CIF dictionary is obtainable from          #
# ftp://ftp.iucr.org/pub/cif_core.dic.                                       #
#                                                                            #
# Software is freely available for graphical display of the structure(s)     #
# in this CIF. For information consult the CIF software page                 #
# http://www.iucr.org/resources/cif/software.                                #
#                                                                            #
# This file may be used for bona fide research purposes within the           #
# scientific community so long as proper attribution is given to the journal # 
# article from which it was obtained.                                        #
#                                                                            #
##############################################################################
data_I
_audit_creation_method     'WinGX routine CIF_UPDATE'
_chemical_name_systematic     'Sodium piperidine-1-carbodithioate dihydrate'
_chemical_name_common     'Sodium piperidine-1-carbodithioate dihydrate'
_chemical_formula_moiety     'Na +, C6 H10 N1 S2 -, 2(H2 O)'
_chemical_formula_sum     'C6 H14 N Na O2 S2'
_chemical_formula_iupac     'Na +, C6 H10 N1 S2 -, 2H2 O'
_chemical_formula_weight     219.29
_symmetry_cell_setting     monoclinic
_symmetry_space_group_name_H-M     'P 21/a'
_symmetry_space_group_name_Hall     '-P 2yab'
loop_
    _symmetry_equiv_pos_as_xyz
    'x, y, z'
    '-x+1/2, y+1/2, -z'
    '-x, -y, -z'
    'x-1/2, -y-1/2, z'
_cell_length_a     12.241(5)
_cell_length_b     5.909(5)
_cell_length_c     14.690(5)
_cell_angle_alpha     90
_cell_angle_beta     95.519(5)
_cell_angle_gamma     90
_cell_volume     1057.6(11)
_cell_formula_units_Z     4
_cell_measurement_reflns_used     24030
_cell_measurement_theta_min     2.91
_cell_measurement_theta_max     26.733
_cell_measurement_temperature     290(2)
_exptl_crystal_description     prism
_exptl_crystal_colour     colourless
_exptl_crystal_size_max     0.02
_exptl_crystal_size_mid     0.02
_exptl_crystal_size_min     0.02
_exptl_crystal_density_diffrn     1.377
_exptl_crystal_density_method     'not measured'
_exptl_crystal_F_000     464
_exptl_absorpt_coefficient_mu     0.508
_exptl_absorpt_correction_type     none
_exptl_special_details
;
;
_diffrn_ambient_temperature     290(2)
_diffrn_radiation_type     MoK\a
_diffrn_radiation_wavelength     0.71073
_diffrn_radiation_monochromator     graphite
_diffrn_measurement_device_type     'Nonius KappaCCD'
_diffrn_measurement_method     'CCD rotation images, thick slices'
_diffrn_detector_area_resol_mean     9
_diffrn_reflns_number     7553
_diffrn_reflns_av_R_equivalents     0.1454
_diffrn_reflns_theta_min     3.34
_diffrn_reflns_theta_max     25.09
_diffrn_reflns_theta_full     25
_diffrn_measured_fraction_theta_max     0.989
_diffrn_measured_fraction_theta_full     0.989
_diffrn_reflns_limit_h_min     -14
_diffrn_reflns_limit_h_max     14
_diffrn_reflns_limit_k_min     -7
_diffrn_reflns_limit_k_max     6
_diffrn_reflns_limit_l_min     -17
_diffrn_reflns_limit_l_max     16
_refine_special_details
;
Refinement of <i>F</i>^2^ against ALL reflections. The weighted <i>R</i>-factor
<i>wR</i> and goodness of fit <i>S</i> are based on <i>F</i>^2^, conventional
<i>R</i>-factors <i>R</i> are based on <i>F</i>, with <i>F</i> set to zero for
negative <i>F</i>^2^. The threshold expression of <i>F</i>^2^ >
\s(<i>F</i>^2^) is used only for calculating <i>R</i>-factors(gt) <i>etc</i>.
and is not relevant to the choice of reflections for refinement.
<i>R</i>-factors based on <i>F</i>^2^ are statistically about twice as large
as those based on <i>F</i>, and <i>R</i>- factors based on ALL data will be
even larger.
;
_reflns_number_total     1863
_reflns_number_gt     1482
_reflns_threshold_expression     I>2\s(I)
_refine_ls_structure_factor_coef     Fsqd
_refine_ls_matrix_type     full
_refine_ls_R_factor_all     0.0679
_refine_ls_R_factor_gt     0.0538
_refine_ls_wR_factor_ref     0.1516
_refine_ls_goodness_of_fit_ref     1.017
_refine_ls_restrained_S_all     1.018
_refine_ls_number_reflns     1863
_refine_ls_number_parameters     176
_refine_ls_number_restraints     6
_refine_ls_hydrogen_treatment     mixed
_refine_ls_weighting_scheme     calc
_refine_ls_weighting_details
                 'calc w=1/[\s^2^(Fo^2^)+(0.0964P)^2^] where P=(Fo^2^+2Fc^2^)/3'
_atom_sites_solution_hydrogens     geom
_atom_sites_solution_primary     direct
_atom_sites_solution_secondary     difmap
_refine_ls_shift/su_max     0
_refine_ls_shift/su_mean     0
_refine_diff_density_max     0.333
_refine_diff_density_min     -0.359
_refine_ls_extinction_method     none
loop_
    _atom_type_symbol
    _atom_type_description
    _atom_type_scat_dispersion_real
    _atom_type_scat_dispersion_imag
    _atom_type_scat_source
    C C 0.0033 0.0016 'International Tables Vol C Tables 4.2.6.8 and 6.1.1.4'
    H H 0 0 'International Tables Vol C Tables 4.2.6.8 and 6.1.1.4'
    N N 0.0061 0.0033 'International Tables Vol C Tables 4.2.6.8 and 6.1.1.4'
    Na Na 0.0362 0.0249 'International Tables Vol C Tables 4.2.6.8 and 6.1.1.4'
    O O 0.0106 0.006 'International Tables Vol C Tables 4.2.6.8 and 6.1.1.4'
    S S 0.1246 0.1234 'International Tables Vol C Tables 4.2.6.8 and 6.1.1.4'
_computing_data_collection     'COLLECT (Nonius, 1998)'
_computing_cell_refinement     'SCALEPACK (Otwinowski & Minor, 1997)'
_computing_data_reduction     'DENZO and SCALEPACK (Otwinowski & Minor, 1997)'
_computing_structure_solution     'SIR92 (Altomare <i>et al.</i>, 1994)'
_computing_structure_refinement     'SHELXL97 (Sheldrick, 2008)'
_computing_molecular_graphics
 'ORTEP-3 for Windows (Farrugia, 1997) and Mercury (Macrae <i>et al.</i>, 2006)'
_computing_publication_material
                            'WinGX (Farrugia, 1999) and publCIF (Westrip, 2010)'
loop_
    _atom_site_type_symbol
    _atom_site_label
    _atom_site_fract_x
    _atom_site_fract_y
    _atom_site_fract_z
    _atom_site_U_iso_or_equiv
    _atom_site_adp_type
    _atom_site_calc_flag
    _atom_site_refinement_flags
    _atom_site_occupancy
    _atom_site_disorder_assembly
    _atom_site_disorder_group
    S S1 0.74854(5) 0.03097(13) 0.39216(4) 0.0481(3) Uani d . 1 . .
    S S2 0.86593(6) 0.24242(13) 0.24400(5) 0.0577(3) Uani d . 1 A .
    Na Na1 0.57813(8) -0.24210(16) 0.48568(8) 0.0509(4) Uani d . 1 . .
    O O1 0.41274(14) -0.0826(4) 0.41396(13) 0.0542(5) Uani d D 1 . .
    H H11O 0.403(3) -0.012(5) 0.3644(17) 0.081 Uiso d D 1 . .
    H H12O 0.369(2) -0.194(4) 0.418(2) 0.081 Uiso d D 1 . .
    O O2 0.55132(14) -0.5918(4) 0.40928(13) 0.0533(5) Uani d D 1 . .
    H H21O 0.509(2) -0.604(6) 0.3618(16) 0.08 Uiso d D 1 . .
    H H22O 0.604(2) -0.687(5) 0.409(2) 0.08 Uiso d D 1 . .
    C C1 0.7694(2) 0.0599(5) 0.27824(18) 0.0551(7) Uani d . 1 . .
    N N1 0.6797(6) 0.0084(12) 0.2149(4) 0.0541(16) Uani d P 0.446(6) A 1
    C C2 0.6746(8) 0.0673(16) 0.1177(5) 0.081(3) Uani d P 0.446(6) A 1
    H H2A 0.73 0.1807 0.1092 0.097 Uiso calc PR 0.446(6) A 1
    H H2B 0.6034 0.1336 0.0991 0.097 Uiso calc PR 0.446(6) A 1
    C C3 0.6917(19) -0.128(5) 0.0585(18) 0.095(8) Uani d P 0.446(6) A 1
    H H3A 0.7657 -0.1862 0.0716 0.114 Uiso calc PR 0.446(6) A 1
    H H3B 0.6818 -0.0832 -0.0053 0.114 Uiso calc PR 0.446(6) A 1
    C C4 0.6069(10) -0.314(3) 0.0773(10) 0.079(4) Uani d P 0.446(6) A 1
    H H4A 0.5339 -0.2616 0.0555 0.095 Uiso calc PR 0.446(6) A 1
    H H4B 0.6218 -0.449 0.043 0.095 Uiso calc PR 0.446(6) A 1
    C C5 0.6089(7) -0.3753(16) 0.1787(6) 0.076(2) Uani d P 0.446(6) A 1
    H H5A 0.5505 -0.4818 0.1877 0.091 Uiso calc PR 0.446(6) A 1
    H H5B 0.6784 -0.4451 0.1998 0.091 Uiso calc PR 0.446(6) A 1
    C C6 0.5931(7) -0.1592(18) 0.2320(6) 0.067(2) Uani d P 0.446(6) A 1
    H H6A 0.5213 -0.0958 0.2135 0.08 Uiso calc PR 0.446(6) A 1
    H H6B 0.5969 -0.1932 0.2969 0.08 Uiso calc PR 0.446(6) A 1
    N N1' 0.7338(4) -0.1085(10) 0.2187(3) 0.0516(13) Uani d P 0.554(6) A 2
    C C2' 0.7582(5) -0.1213(13) 0.1240(4) 0.0677(19) Uani d P 0.554(6) A 2
    H H2'1 0.7906 -0.267 0.1125 0.081 Uiso calc PR 0.554(6) A 2
    H H2'2 0.8103 -0.0042 0.1119 0.081 Uiso calc PR 0.554(6) A 2
    C C3' 0.6545(14) -0.091(5) 0.0626(11) 0.095(6) Uani d P 0.554(6) A 2
    H H3'1 0.6717 -0.1086 -0.0002 0.115 Uiso calc PR 0.554(6) A 2
    H H3'2 0.6291 0.0629 0.0693 0.115 Uiso calc PR 0.554(6) A 2
    C C4' 0.5616(9) -0.249(3) 0.0778(10) 0.111(5) Uani d P 0.554(6) A 2
    H H4'1 0.5798 -0.4026 0.0616 0.133 Uiso calc PR 0.554(6) A 2
    H H4'2 0.4954 -0.2037 0.0407 0.133 Uiso calc PR 0.554(6) A 2
    C C5' 0.5447(6) -0.2350(14) 0.1783(6) 0.082(2) Uani d P 0.554(6) A 2
    H H5'1 0.5157 -0.0869 0.1912 0.098 Uiso calc PR 0.554(6) A 2
    H H5'2 0.4909 -0.3471 0.1922 0.098 Uiso calc PR 0.554(6) A 2
    C C6' 0.6494(6) -0.2736(13) 0.2392(4) 0.0629(18) Uani d P 0.554(6) A 2
    H H6'1 0.6349 -0.2592 0.3027 0.075 Uiso calc PR 0.554(6) A 2
    H H6'2 0.6759 -0.4258 0.2299 0.075 Uiso calc PR 0.554(6) A 2
loop_
    _atom_site_aniso_label
    _atom_site_aniso_U_11
    _atom_site_aniso_U_22
    _atom_site_aniso_U_33
    _atom_site_aniso_U_12
    _atom_site_aniso_U_13
    _atom_site_aniso_U_23
    S1 0.0420(4) 0.0551(5) 0.0476(4) 0.0008(3) 0.0057(3) -0.0027(3)
    S2 0.0586(5) 0.0585(6) 0.0565(5) -0.0121(3) 0.0090(3) 0.0002(3)
    Na1 0.0465(6) 0.0453(8) 0.0609(7) 0.0002(4) 0.0053(5) -0.0005(5)
    O1 0.0534(11) 0.0470(13) 0.0608(12) -0.0039(9) -0.0015(9) 0.0059(10)
    O2 0.0502(10) 0.0497(13) 0.0597(12) 0.0060(9) 0.0033(8) -0.0031(10)
    C1 0.0574(15) 0.056(2) 0.0512(15) -0.0111(13) 0.0027(12) -0.0035(14)
    N1 0.062(4) 0.052(4) 0.047(3) -0.008(3) -0.001(3) 0.000(2)
    C2 0.108(6) 0.080(7) 0.051(4) -0.026(5) -0.008(4) 0.007(4)
    C3 0.104(14) 0.107(13) 0.079(10) -0.051(11) 0.044(10) -0.030(8)
    C4 0.077(8) 0.090(9) 0.070(6) -0.033(7) 0.003(6) -0.028(7)
    C5 0.070(5) 0.070(6) 0.088(6) -0.017(5) 0.014(4) 0.000(5)
    C6 0.053(4) 0.086(7) 0.061(4) -0.022(5) 0.010(4) -0.010(5)
    N1' 0.052(3) 0.056(3) 0.047(2) -0.011(2) 0.0082(18) -0.007(2)
    C2' 0.071(4) 0.084(5) 0.050(3) -0.020(3) 0.016(3) -0.018(3)
    C3' 0.105(12) 0.130(13) 0.049(6) -0.041(9) -0.004(7) 0.016(7)
    C4' 0.082(8) 0.148(14) 0.096(7) -0.042(7) -0.030(6) 0.037(7)
    C5' 0.061(4) 0.077(6) 0.107(6) -0.020(4) 0.007(4) -0.002(4)
    C6' 0.066(4) 0.060(5) 0.061(4) -0.027(3) 0.000(3) -0.009(3)
_geom_special_details
;
All e.s.d.'s (except the e.s.d. in the dihedral angle between two l.s. planes)
are estimated using the full covariance matrix. The cell e.s.d.'s are taken
into account individually in the estimation of e.s.d.'s in distances, angles
and torsion angles; correlations between e.s.d.'s in cell parameters are only
used when they are defined by crystal symmetry. An approximate (isotropic)
treatment of cell e.s.d.'s is used for estimating e.s.d.'s involving l.s.
planes.
;
loop_
    _geom_bond_atom_site_label_1
    _geom_bond_atom_site_label_2
    _geom_bond_site_symmetry_2
    _geom_bond_distance
    _geom_bond_publ_flag
    S1 C1 . 1.726(3) no
    S1 Na1 2_656 2.9644(15) no
    S1 Na1 . 3.0649(15) no
    S2 C1 . 1.710(3) no
    Na1 O2 . 2.360(3) no
    Na1 O1 . 2.385(2) no
    Na1 O1 3_656 2.416(3) no
    Na1 O2 3_646 2.515(2) no
    Na1 S1 2_646 2.9644(15) no
    Na1 Na1 3_656 3.490(3) no
    Na1 Na1 3_646 3.644(3) no
    Na1 H12O . 2.67(3) no
    O1 Na1 3_656 2.416(3) no
    O1 H11O . 0.839(17) no
    O1 H12O . 0.852(17) no
    O2 Na1 3_646 2.515(2) no
    O2 H21O . 0.834(17) no
    O2 H22O . 0.856(17) no
    C1 N1' . 1.368(5) no
    C1 N1 . 1.403(6) no
    N1 C2 . 1.465(9) no
    N1 C6 . 1.489(10) no
    C2 C3 . 1.47(3) no
    C2 H2A . 0.97 no
    C2 H2B . 0.97 no
    C3 C4 . 1.55(3) no
    C3 H3A . 0.97 no
    C3 H3B . 0.97 no
    C4 C5 . 1.530(18) no
    C4 H4A . 0.97 no
    C4 H4B . 0.97 no
    C5 C6 . 1.521(14) no
    C5 H5A . 0.97 no
    C5 H5B . 0.97 no
    C6 H6A . 0.97 no
    C6 H6B . 0.97 no
    N1' C2' . 1.452(6) no
    N1' C6' . 1.473(7) no
    C2' C3' . 1.495(19) no
    C2' H2'1 . 0.97 no
    C2' H2'2 . 0.97 no
    C3' C4' . 1.50(3) no
    C3' H3'1 . 0.97 no
    C3' H3'2 . 0.97 no
    C4' C5' . 1.512(17) no
    C4' H4'1 . 0.97 no
    C4' H4'2 . 0.97 no
    C5' C6' . 1.507(11) no
    C5' H5'1 . 0.97 no
    C5' H5'2 . 0.97 no
    C6' H6'1 . 0.97 no
    C6' H6'2 . 0.97 no
loop_
    _geom_angle_atom_site_label_1
    _geom_angle_atom_site_label_2
    _geom_angle_atom_site_label_3
    _geom_angle_site_symmetry_1
    _geom_angle_site_symmetry_3
    _geom_angle
    _geom_angle_publ_flag
    C1 S1 Na1 . 2_656 112.20(10) no
    C1 S1 Na1 . . 131.13(10) no
    Na1 S1 Na1 2_656 . 116.43(4) no
    O2 Na1 O1 . . 93.59(8) no
    O2 Na1 O1 . 3_656 169.15(8) no
    O1 Na1 O1 . 3_656 86.75(8) no
    O2 Na1 O2 . 3_646 83.29(8) no
    O1 Na1 O2 . 3_646 82.36(7) no
    O1 Na1 O2 3_656 3_646 86.01(8) no
    O2 Na1 S1 . 2_646 87.16(7) no
    O1 Na1 S1 . 2_646 166.91(6) no
    O1 Na1 S1 3_656 2_646 90.09(7) no
    O2 Na1 S1 3_646 2_646 84.76(6) no
    O2 Na1 S1 . . 108.51(7) no
    O1 Na1 S1 . . 100.34(7) no
    O1 Na1 S1 3_656 . 82.06(7) no
    O2 Na1 S1 3_646 . 167.57(6) no
    S1 Na1 S1 2_646 . 91.78(4) no
    O2 Na1 Na1 . 3_656 136.28(8) no
    O1 Na1 Na1 . 3_656 43.73(6) no
    O1 Na1 Na1 3_656 3_656 43.02(5) no
    O2 Na1 Na1 3_646 3_656 82.00(7) no
    S1 Na1 Na1 2_646 3_656 131.81(6) no
    S1 Na1 Na1 . 3_656 91.55(6) no
    O2 Na1 Na1 . 3_646 43.27(6) no
    O1 Na1 Na1 . 3_646 87.06(7) no
    O1 Na1 Na1 3_656 3_646 126.00(8) no
    O2 Na1 Na1 3_646 3_646 40.02(5) no
    S1 Na1 Na1 2_646 3_646 84.54(5) no
    S1 Na1 Na1 . 3_646 151.58(5) no
    Na1 Na1 Na1 3_656 3_646 111.83(7) no
    O2 Na1 H12O . . 80.3(6) no
    O1 Na1 H12O . . 18.4(4) no
    O1 Na1 H12O 3_656 . 97.4(7) no
    O2 Na1 H12O 3_646 . 68.4(5) no
    S1 Na1 H12O 2_646 . 151.4(5) no
    S1 Na1 H12O . . 116.5(5) no
    Na1 Na1 H12O 3_656 . 56.0(6) no
    Na1 Na1 H12O 3_646 . 68.7(4) no
    Na1 O1 Na1 . 3_656 93.25(8) no
    Na1 O1 H11O . . 129(2) no
    Na1 O1 H11O 3_656 . 97(3) no
    Na1 O1 H12O . . 100(2) no
    Na1 O1 H12O 3_656 . 124(2) no
    H11O O1 H12O . . 114(3) no
    Na1 O2 Na1 . 3_646 96.71(8) no
    Na1 O2 H21O . . 121(3) no
    Na1 O2 H21O 3_646 . 96(2) no
    Na1 O2 H22O . . 121(2) no
    Na1 O2 H22O 3_646 . 106(2) no
    H21O O2 H22O . . 111(2) no
    N1' C1 N1 . . 40.3(3) no
    N1' C1 S2 . . 117.2(3) no
    N1 C1 S2 . . 117.4(3) no
    N1' C1 S1 . . 118.6(3) no
    N1 C1 S1 . . 116.2(3) no
    S2 C1 S1 . . 121.25(16) no
    C1 N1 C2 . . 123.5(5) no
    C1 N1 C6 . . 123.9(6) no
    C2 N1 C6 . . 111.0(6) no
    N1 C2 C3 . . 113.2(13) no
    N1 C2 H2A . . 108.9 no
    C3 C2 H2A . . 108.9 no
    N1 C2 H2B . . 108.9 no
    C3 C2 H2B . . 108.9 no
    H2A C2 H2B . . 107.8 no
    C2 C3 C4 . . 108.3(14) no
    C2 C3 H3A . . 110 no
    C4 C3 H3A . . 110 no
    C2 C3 H3B . . 110 no
    C4 C3 H3B . . 110 no
    H3A C3 H3B . . 108.4 no
    C5 C4 C3 . . 113.1(13) no
    C5 C4 H4A . . 109 no
    C3 C4 H4A . . 109 no
    C5 C4 H4B . . 109 no
    C3 C4 H4B . . 109 no
    H4A C4 H4B . . 107.8 no
    C6 C5 C4 . . 108.2(9) no
    C6 C5 H5A . . 110.1 no
    C4 C5 H5A . . 110.1 no
    C6 C5 H5B . . 110.1 no
    C4 C5 H5B . . 110.1 no
    H5A C5 H5B . . 108.4 no
    N1 C6 C5 . . 110.1(6) no
    N1 C6 H6A . . 109.6 no
    C5 C6 H6A . . 109.6 no
    N1 C6 H6B . . 109.6 no
    C5 C6 H6B . . 109.6 no
    H6A C6 H6B . . 108.2 no
    C1 N1' C2' . . 124.6(4) no
    C1 N1' C6' . . 122.6(4) no
    C2' N1' C6' . . 111.9(5) no
    N1' C2' C3' . . 109.4(7) no
    N1' C2' H2'1 . . 109.8 no
    C3' C2' H2'1 . . 109.8 no
    N1' C2' H2'2 . . 109.8 no
    C3' C2' H2'2 . . 109.8 no
    H2'1 C2' H2'2 . . 108.2 no
    C2' C3' C4' . . 116.5(14) no
    C2' C3' H3'1 . . 108.2 no
    C4' C3' H3'1 . . 108.2 no
    C2' C3' H3'2 . . 108.2 no
    C4' C3' H3'2 . . 108.2 no
    H3'1 C3' H3'2 . . 107.3 no
    C3' C4' C5' . . 106.7(11) no
    C3' C4' H4'1 . . 110.4 no
    C5' C4' H4'1 . . 110.4 no
    C3' C4' H4'2 . . 110.4 no
    C5' C4' H4'2 . . 110.4 no
    H4'1 C4' H4'2 . . 108.6 no
    C6' C5' C4' . . 112.5(7) no
    C6' C5' H5'1 . . 109.1 no
    C4' C5' H5'1 . . 109.1 no
    C6' C5' H5'2 . . 109.1 no
    C4' C5' H5'2 . . 109.1 no
    H5'1 C5' H5'2 . . 107.8 no
    N1' C6' C5' . . 110.6(5) no
    N1' C6' H6'1 . . 109.5 no
    C5' C6' H6'1 . . 109.5 no
    N1' C6' H6'2 . . 109.5 no
    C5' C6' H6'2 . . 109.5 no
    H6'1 C6' H6'2 . . 108.1 no
loop_
    _geom_torsion_atom_site_label_1
    _geom_torsion_atom_site_label_2
    _geom_torsion_atom_site_label_3
    _geom_torsion_atom_site_label_4
    _geom_torsion_site_symmetry_1
    _geom_torsion_site_symmetry_2
    _geom_torsion_site_symmetry_3
    _geom_torsion_site_symmetry_4
    _geom_torsion
    _geom_torsion_publ_flag
    C1 S1 Na1 O2 . . . . 38.84(16) no
    Na1 S1 Na1 O2 2_656 . . . -135.11(7) no
    C1 S1 Na1 O1 . . . . -58.52(16) no
    Na1 S1 Na1 O1 2_656 . . . 127.53(7) no
    C1 S1 Na1 O1 . . . 3_656 -143.72(15) no
    Na1 S1 Na1 O1 2_656 . . 3_656 42.34(6) no
    C1 S1 Na1 O2 . . . 3_646 -160.0(3) no
    Na1 S1 Na1 O2 2_656 . . 3_646 26.0(3) no
    C1 S1 Na1 S1 . . . 2_646 126.44(14) no
    Na1 S1 Na1 S1 2_656 . . 2_646 -47.50(6) no
    C1 S1 Na1 Na1 . . . 3_656 -101.64(15) no
    Na1 S1 Na1 Na1 2_656 . . 3_656 84.41(5) no
    C1 S1 Na1 Na1 . . . 3_646 44.63(19) no
    Na1 S1 Na1 Na1 2_656 . . 3_646 -129.32(11) no
    O2 Na1 O1 Na1 . . . 3_656 169.13(8) no
    O1 Na1 O1 Na1 3_656 . . 3_656 0 no
    O2 Na1 O1 Na1 3_646 . . 3_656 86.40(8) no
    S1 Na1 O1 Na1 2_646 . . 3_656 76.2(3) no
    S1 Na1 O1 Na1 . . . 3_656 -81.31(7) no
    Na1 Na1 O1 Na1 3_646 . . 3_656 126.33(8) no
    O1 Na1 O2 Na1 . . . 3_646 -81.86(8) no
    O1 Na1 O2 Na1 3_656 . . 3_646 9.6(5) no
    O2 Na1 O2 Na1 3_646 . . 3_646 0 no
    S1 Na1 O2 Na1 2_646 . . 3_646 85.05(6) no
    S1 Na1 O2 Na1 . . . 3_646 175.98(6) no
    Na1 Na1 O2 Na1 3_656 . . 3_646 -70.99(11) no
    Na1 S1 C1 N1' 2_656 . . . 149.5(3) no
    Na1 S1 C1 N1' . . . . -24.6(4) no
    Na1 S1 C1 N1 2_656 . . . -164.9(4) no
    Na1 S1 C1 N1 . . . . 21.0(5) no
    Na1 S1 C1 S2 2_656 . . . -10.8(2) no
    Na1 S1 C1 S2 . . . . 175.08(10) no
    N1' C1 N1 C2 . . . . -89.0(9) no
    S2 C1 N1 C2 . . . . 11.7(9) no
    S1 C1 N1 C2 . . . . 166.8(6) no
    N1' C1 N1 C6 . . . . 75.0(8) no
    S2 C1 N1 C6 . . . . 175.6(6) no
    S1 C1 N1 C6 . . . . -29.3(9) no
    C1 N1 C2 C3 . . . . 104.9(12) no
    C6 N1 C2 C3 . . . . -60.8(14) no
    N1 C2 C3 C4 . . . . 55(2) no
    C2 C3 C4 C5 . . . . -53(2) no
    C3 C4 C5 C6 . . . . 54.8(15) no
    C1 N1 C6 C5 . . . . -105.1(9) no
    C2 N1 C6 C5 . . . . 60.6(11) no
    C4 C5 C6 N1 . . . . -57.2(11) no
    N1 C1 N1' C2' . . . . 90.7(8) no
    S2 C1 N1' C2' . . . . -10.6(7) no
    S1 C1 N1' C2' . . . . -171.6(4) no
    N1 C1 N1' C6' . . . . -77.5(6) no
    S2 C1 N1' C6' . . . . -178.7(4) no
    S1 C1 N1' C6' . . . . 20.2(7) no
    C1 N1' C2' C3' . . . . -113.5(12) no
    C6' N1' C2' C3' . . . . 55.7(13) no
    N1' C2' C3' C4' . . . . -55(2) no
    C2' C3' C4' C5' . . . . 52.4(19) no
    C3' C4' C5' C6' . . . . -52.4(15) no
    C1 N1' C6' C5' . . . . 110.7(7) no
    C2' N1' C6' C5' . . . . -58.7(9) no
    C4' C5' C6' N1' . . . . 57.7(11) no
loop_
    _geom_hbond_atom_site_label_D
    _geom_hbond_atom_site_label_H
    _geom_hbond_atom_site_label_A
    _geom_hbond_site_symmetry_A
    _geom_hbond_distance_DH
    _geom_hbond_distance_HA
    _geom_hbond_distance_DA
    _geom_hbond_angle_DHA
    O1 H11O S2 4_565 0.839(17) 2.390(18) 3.214(2) 167(3)
    O1 H12O S1 4 0.852(17) 2.49(2) 3.322(3) 167(3)
    O2 H21O S2 4 0.834(17) 2.48(2) 3.283(2) 163(3)
    O2 H22O S1 1_545 0.856(17) 2.461(18) 3.313(2) 174(3)
data_global
_journal_date_recd_electronic     2011-06-08
_journal_date_accepted     2011-06-10
_journal_name_full     'Acta Crystallographica, Section E'
_journal_year     2011
_journal_volume     67
_journal_issue      7
_journal_page_first     m942
_journal_page_last     m942
_journal_paper_category     QM
_journal_coeditor_code     SU2283
_publ_contact_author_name     'Ana C. Mafud'
_publ_contact_author_address
;
Instituto de Qu\'imica de S\~ao Carlos,
Universidade de S\~ao Paulo,
Av. Trabalhador S\~aocarlense, 400,
Caixa Postal 780, 13560-970,
S\~ao Carlos -SP - Brazil S\~ao
;
_publ_contact_author_email     'mafud@iqsc.usp.br'
_publ_contact_author_fax     '55 16 3373 8057'
_publ_contact_author_phone     '55 16 9206 2226'
_publ_section_title
;
Sodium piperidine-1-carbodithioate dihydrate
;
loop_
    _publ_author_name
    _publ_author_footnote
    _publ_author_address
    'Mafud, Ana C.' .
;
Instituto de Qu\'imica de S\~ao Carlos,
Universidade de S\~ao Paulo,
Av. Trabalhador S\~aocarlense 400,
Caixa Postal 780, 13560-970,
S\~ao Carlos
SP
Brazil
;
    'Gambardella, Maria Teresa P.' .
;
Instituto de Qu\'imica de S\~ao Carlos,
Universidade de S\~ao Paulo,
Av. Trabalhador S\~aocarlense 400,
Caixa Postal 780, 13560-970,
S\~ao Carlos
SP
Brazil
;
