# Supplementary material for: Sodium piperidine-1-carbodithio­ate dihydrate
Source: Acta Crystallogr Sect E Struct Rep Online. 2011 Jun 18;67(Pt 7):m942. doi: 10.1107/S1600536811022604 (PMC3151976; doi:10.1107/S1600536811022604)
Supplement: Supplementary file 2 [file e-67-0m942-Isup2.hkl]

#
# h,k,l, Fc-squared, Fo-squared, sigma(Fo-squared) and status flag
#
data_I
_shelx_title ' I         P 21/A       R   0.07'
_shelx_refln_list_code          4
_shelx_F_calc_maximum       76.96
_exptl_crystal_F_000       464.00
_reflns_d_resolution_high  0.8379
 
loop_
 _symmetry_equiv_pos_as_xyz
 'x, y, z'
 '-x+1/2, y+1/2, -z'
 '-x, -y, -z'
 'x-1/2, -y-1/2, z'
 
_cell_length_a    12.2410
_cell_length_b     5.9090
_cell_length_c    14.6900
_cell_angle_alpha  90.000
_cell_angle_beta   95.519
_cell_angle_gamma  90.000
 
_shelx_F_squared_multiplier     1.000
 
loop_
 _refln_index_h
 _refln_index_k
 _refln_index_l
 _refln_F_squared_calc
 _refln_F_squared_meas
 _refln_F_squared_sigma
 _refln_observed_status
   2   0   0     2111.50     1047.31     46.77 o
   4   0   0      260.92      261.41     12.40 o
   8   0   0      568.24      731.17     50.58 o
  10   0   0      846.10     1029.96     33.83 o
  12   0   0      224.40      233.44     11.89 o
  14   0   0        9.18       13.77      7.36 o
   1   1   0       89.43       77.14      4.90 o
   3   1   0      860.02      930.37     51.42 o
   4   1   0       93.18       78.83      2.46 o
   5   1   0       14.82       11.88      1.23 o
   6   1   0      632.55      709.67     45.15 o
   7   1   0        3.14        2.80      1.11 o
   8   1   0        5.63        7.04      1.38 o
   9   1   0        1.17        1.32      1.45 o
  10   1   0       15.95       17.33      1.66 o
  11   1   0       92.87      103.71      4.92 o
  12   1   0       76.81       73.95      3.36 o
  13   1   0       13.77       15.16      3.38 o
  14   1   0        0.48        0.00      3.86 o
   0   2   0      215.15      162.39      8.86 o
   1   2   0      228.28      221.61     12.64 o
   2   2   0     4218.90     3915.95    154.28 o
   3   2   0        2.13        0.00      1.08 o
   4   2   0     5922.71     5918.90    234.62 o
   5   2   0       72.94       79.46      2.95 o
   6   2   0      264.47      272.75      9.90 o
   7   2   0      589.22      648.71     29.83 o
   8   2   0       93.88      116.35      6.51 o
   9   2   0        1.13        0.16      2.19 o
  10   2   0       62.09       74.53      3.18 o
  11   2   0        1.45        4.43      1.87 o
  12   2   0      160.81      180.00      6.53 o
  13   2   0       30.04       30.19      2.85 o
   3   3   0       46.53       43.39      3.56 o
   4   3   0     1708.64     1858.49    110.71 o
   5   3   0       10.77       10.55      1.30 o
   6   3   0       91.48       91.38      6.12 o
   7   3   0       28.63       38.77      3.99 o
   8   3   0        4.65        3.41      1.30 o
   9   3   0        4.15        3.29      1.67 o
  10   3   0       28.33       23.86      2.57 o
  11   3   0        0.85        1.88      2.13 o
  12   3   0       45.11       46.94      3.49 o
  13   3   0        4.59        5.39      2.82 o
   1   4   0      390.83      542.42     28.29 o
   2   4   0       86.92       81.81     16.31 o
   3   4   0      233.99      257.66     27.11 o
   4   4   0      142.70      142.89     15.22 o
   5   4   0      271.36      311.07     24.00 o
   6   4   0       69.21       75.57     10.15 o
   7   4   0      176.39      192.97     17.22 o
   8   4   0      121.46      128.28     11.81 o
   9   4   0        5.45        1.91      1.83 o
  10   4   0       94.30       97.58     11.04 o
  11   4   0       49.22       60.89     14.48 o
   1   5   0        0.90        7.07      4.13 o
   2   5   0      317.76      466.24     54.13 o
   3   5   0       43.33       57.79      6.41 o
   4   5   0        6.66        8.37      2.17 o
   5   5   0       21.70       17.39      3.24 o
   6   5   0       34.26       30.40      4.95 o
   7   5   0        8.02        7.09      3.21 o
   8   5   0        3.63       17.35     10.15 o
   9   5   0       16.35       16.74      4.54 o
  10   5   0       10.41       11.86      5.46 o
   0   6   0      413.79      486.22     27.72 o
   1   6   0      207.08      252.28     11.77 o
   2   6   0       73.47      115.46     14.43 o
   3   6   0      109.96      125.77     22.90 o
   4   6   0      136.17      146.88     22.00 o
   5   6   0       47.23       43.27      7.65 o
   6   6   0       11.53       13.46      7.46 o
   7   6   0       56.16       57.17     11.22 o
   1   7   0        0.01        0.00      5.53 o
 -14   0   1       23.79       38.66      8.30 o
 -12   0   1      136.13      159.75      8.47 o
 -10   0   1        5.91        8.15      1.53 o
  -8   0   1        2.74        4.80      1.23 o
  -4   0   1       11.00        8.58      1.26 o
  -2   0   1      203.12      193.78     46.30 o
   2   0   1      695.54      676.93     43.72 o
   4   0   1     1446.59     1797.64     69.61 o
   6   0   1      949.91     1013.24     26.42 o
   8   0   1        3.20        3.55      1.53 o
  10   0   1      614.90      744.94     33.71 o
  12   0   1      467.55      543.01     20.80 o
  14   0   1        0.01        0.00      4.81 o
 -14   1   1        0.00        3.74      3.41 o
 -13   1   1       23.05       22.88      2.61 o
 -12   1   1       31.21       33.27      2.67 o
 -11   1   1      204.61      245.16      8.49 o
 -10   1   1        2.49        1.14      1.51 o
  -9   1   1       54.73       63.42      2.51 o
  -8   1   1      940.47     1038.61     49.53 o
  -7   1   1      246.51      298.81      8.32 o
  -6   1   1      259.09      310.12     11.43 o
  -5   1   1     2121.07     2274.93     60.84 o
  -4   1   1      565.90      562.20     17.07 o
  -2   1   1        0.02        0.61      0.41 o
   0   1   1        5.22        6.72      0.65 o
   2   1   1     1069.35      959.06     87.94 o
   3   1   1     5621.95     5442.87    213.12 o
   4   1   1      302.96      353.08     13.53 o
   5   1   1        0.30        0.00      0.70 o
   6   1   1      197.87      213.90      8.41 o
   7   1   1      589.31      673.35     26.81 o
   8   1   1       65.45       74.17      5.21 o
   9   1   1      688.65      839.76     32.94 o
  10   1   1      349.37      417.81     15.94 o
  11   1   1       16.58       15.87      1.90 o
  12   1   1       87.33       89.69      3.83 o
  13   1   1      103.64       95.57      4.31 o
  14   1   1       33.55       35.83      5.96 o
 -14   2   1       13.27       15.77      3.05 o
 -13   2   1       24.51       31.66      4.84 o
 -12   2   1       37.17       38.36      3.17 o
 -11   2   1        2.26        2.04      1.96 o
 -10   2   1      523.13      611.63     23.77 o
  -9   2   1        0.13        0.22      1.57 o
  -8   2   1       72.82       81.12      3.24 o
  -7   2   1        8.91        7.32      1.57 o
  -6   2   1       51.01       37.41      1.65 o
  -5   2   1       56.28       65.56      2.99 o
  -4   2   1     3204.80     3750.01    309.97 o
  -3   2   1     1045.14     1130.82    107.75 o
  -2   2   1     2714.03     2728.83    376.36 o
  -1   2   1        0.01        0.00      1.04 o
   0   2   1      525.16      460.62     24.91 o
   1   2   1     2309.48     1951.82    621.44 o
   2   2   1        0.81        0.47      0.65 o
   3   2   1      337.33      375.11     33.38 o
   4   2   1      201.45      188.00     10.14 o
   5   2   1        1.90        0.00      0.91 o
   6   2   1     1001.71     1137.37     61.11 o
   7   2   1      611.42      727.97     39.56 o
   8   2   1     1069.85     1310.46     66.03 o
   9   2   1       32.38       34.15      3.57 o
  10   2   1       17.48       17.80      2.10 o
  11   2   1       55.02       65.09      2.71 o
  12   2   1        3.50        2.99      2.32 o
  13   2   1       39.02       36.25      3.69 o
 -13   3   1       22.11       17.83      3.21 o
 -12   3   1       12.52       15.94      2.77 o
 -11   3   1       30.63       31.92      2.87 o
 -10   3   1      202.02      195.63     13.26 o
  -9   3   1       34.59       35.76      2.44 o
  -8   3   1      443.13      458.94     18.86 o
  -7   3   1       12.32       12.15      1.63 o
  -6   3   1       12.52       14.37      1.53 o
  -5   3   1        2.55        0.75      1.19 o
  -4   3   1     4280.94     4785.32    429.72 o
  -3   3   1      392.96      362.38     28.71 o
  -2   3   1     1131.89     1274.76    189.73 o
  -1   3   1      356.78      383.77     27.66 o
   0   3   1       67.87       74.88      5.66 o
   1   3   1      245.10      208.98     45.45 o
   2   3   1     1319.68     1516.55     61.11 o
   3   3   1      214.71      181.29     12.28 o
   4   3   1       31.44       27.45      2.07 o
   5   3   1      175.71      158.03     10.28 o
   6   3   1      297.19      326.60     12.82 o
   7   3   1        5.34        5.01      1.54 o
   8   3   1        0.23        0.44      0.95 o
   9   3   1       20.18       20.14      1.94 o
  10   3   1       26.60       19.61      2.73 o
  11   3   1       78.15       75.23      7.40 o
  12   3   1       59.47       62.75      6.80 o
  13   3   1       12.07        7.49      2.85 o
 -12   4   1       25.80       23.04      4.19 o
 -11   4   1       18.13       19.70      4.78 o
 -10   4   1       29.76       31.61      3.89 o
  -9   4   1       13.02       10.18      2.30 o
  -8   4   1       81.71       77.01      9.25 o
  -7   4   1       84.24       98.07      8.26 o
  -6   4   1      835.98      860.74     53.86 o
  -5   4   1       31.36       32.70      2.78 o
  -4   4   1        3.25        3.38      1.58 o
  -3   4   1       40.50       38.01      5.23 o
  -2   4   1       10.90        6.77      2.13 o
  -1   4   1      170.28      206.71     12.82 o
   0   4   1      451.99      510.92     26.40 o
   1   4   1      386.92      454.15     21.31 o
   2   4   1      843.17      853.27    174.08 o
   3   4   1       10.13       12.47      5.69 o
   4   4   1       77.86       84.44      8.88 o
   5   4   1      131.47      137.72     25.29 o
   6   4   1       15.47       19.21      3.13 o
   7   4   1      458.16      497.03     45.84 o
   8   4   1        3.03        8.54      3.63 o
   9   4   1        0.44        0.00      1.83 o
  10   4   1      112.49      130.24     20.96 o
  11   4   1       34.61       28.90      7.88 o
 -10   5   1        8.92        5.03      3.12 o
  -9   5   1       12.09       10.73      4.49 o
  -8   5   1      242.15      230.10     19.71 o
  -7   5   1        3.59        5.96      2.00 o
  -6   5   1       23.85       23.24      4.63 o
  -5   5   1        6.27       12.03      2.12 o
  -4   5   1       20.78       24.04      2.11 o
  -3   5   1       25.89       25.49      3.11 o
  -2   5   1      394.62      601.08     33.57 o
  -1   5   1        3.41        4.15      5.09 o
   0   5   1      541.03      722.91     33.57 o
   1   5   1      105.00      134.85      9.43 o
   2   5   1       79.17      109.93     11.88 o
   3   5   1       46.13       53.45     10.12 o
   4   5   1       12.75       16.41      5.69 o
   5   5   1       24.86       27.05      3.44 o
   6   5   1        7.98        8.79      2.31 o
   7   5   1       21.60       16.53      2.09 o
   8   5   1       79.45       72.71     12.46 o
   9   5   1        1.05        0.00      6.04 o
  10   5   1       88.51       95.76     25.74 o
  -7   6   1       17.51       18.65      3.36 o
  -6   6   1      145.36      148.96     33.54 o
  -5   6   1       61.63       69.18      9.77 o
  -4   6   1       68.65       68.12     11.92 o
  -3   6   1       35.79       38.38      6.59 o
  -2   6   1      293.38      358.45     30.29 o
  -1   6   1       10.88       40.89     20.93 o
   0   6   1       68.47       96.93     30.65 o
   1   6   1       39.67       85.18     23.58 o
   2   6   1        2.35       10.04      7.73 o
   3   6   1       53.28       58.16     15.14 o
   4   6   1        3.41       15.59     11.81 o
   5   6   1        5.95        8.01      3.52 o
   6   6   1        0.96        7.65      3.79 o
   7   6   1       11.48       18.82     14.24 o
  -1   7   1        2.56        1.97      4.22 o
   0   7   1        1.53        4.64      5.53 o
   1   7   1        1.34        0.00      5.98 o
 -14   0   2        0.44        5.85      5.47 o
 -12   0   2      455.42      571.93     32.35 o
 -10   0   2       18.80       19.73      1.41 o
  -8   0   2     2042.38     2403.48    134.57 o
  -6   0   2     2703.78     2946.16    118.82 o
  -4   0   2      187.00      191.77     24.24 o
   2   0   2        6.10        7.48      0.55 o
   4   0   2      514.68      633.28     23.55 o
   6   0   2      834.47      942.30     43.95 o
   8   0   2      635.40      746.18     29.37 o
  10   0   2      124.19      133.40      4.88 o
  12   0   2       89.22       98.28     10.66 o
  14   0   2       15.58       18.25      5.24 o
 -14   1   2       74.63      102.18      7.60 o
 -13   1   2       56.16       62.58      3.89 o
 -12   1   2       43.38       43.57      2.60 o
 -11   1   2      110.96      128.05      5.98 o
 -10   1   2      265.22      312.19      8.47 o
  -9   1   2      286.14      305.37     14.72 o
  -8   1   2      460.02      535.30     20.69 o
  -7   1   2      972.47     1111.10     23.97 o
  -6   1   2     1409.10     1676.70     81.46 o
  -5   1   2      504.71      562.49     27.63 o
  -4   1   2        0.68        0.72      0.53 o
  -3   1   2     2793.69     2675.27    125.21 o
  -2   1   2     1541.28     1506.61     84.39 o
  -1   1   2       14.62       18.61      1.88 o
   0   1   2     2736.87     2700.48    343.75 o
   1   1   2      211.14      235.75      8.93 o
   2   1   2     1987.20     2074.06    336.80 o
   4   1   2     2832.55     3122.69    188.60 o
   5   1   2      187.06      184.95      6.78 o
   6   1   2      433.30      455.43     13.91 o
   7   1   2      929.65     1094.90     46.74 o
   8   1   2      186.36      195.60      7.95 o
   9   1   2      714.28      845.04     44.84 o
  10   1   2      998.56     1191.71     39.34 o
  11   1   2       94.91      107.01      3.89 o
  12   1   2       12.84        9.15      2.12 o
  13   1   2      109.56      104.35      6.74 o
  14   1   2        0.21        0.00      3.41 o
 -14   2   2        0.59        0.77      3.22 o
 -13   2   2        8.87        9.51      2.70 o
 -12   2   2       65.05       61.43      3.82 o
 -11   2   2        2.48        3.35      2.19 o
 -10   2   2      274.73      310.25      9.50 o
  -9   2   2        0.01        0.00      1.97 o
  -8   2   2      590.22      640.17     25.13 o
  -7   2   2        2.43        0.78      1.46 o
  -6   2   2      205.93      206.77      5.88 o
  -5   2   2      469.80      467.19     21.57 o
  -4   2   2     1342.71     1601.63    160.79 o
  -3   2   2       16.43       15.74      1.98 o
  -2   2   2        0.03        0.00      0.97 o
  -1   2   2     2052.36     2060.43    115.42 o
   0   2   2      287.11      303.36      9.16 o
   1   2   2      946.39      854.33     80.91 o
   2   2   2      549.62      428.07     38.79 o
   3   2   2        8.62        9.11      0.77 o
   4   2   2      325.18      304.96     14.03 o
   5   2   2       82.30       83.69      3.54 o
   6   2   2      879.44      963.54     17.41 o
   7   2   2      314.89      313.12     11.63 o
   8   2   2     1096.25     1252.53     84.44 o
   9   2   2       11.01       10.44      1.52 o
  10   2   2      100.84      114.59      7.19 o
  11   2   2        0.26        0.68      1.67 o
  12   2   2      110.65      100.01      7.74 o
  13   2   2        8.93        6.62      3.04 o
 -13   3   2       15.40        8.23      3.22 o
 -12   3   2       11.49        9.99      2.98 o
 -11   3   2       55.62       59.94      4.79 o
 -10   3   2      728.61      792.57     40.39 o
  -9   3   2      166.87      150.49     14.94 o
  -8   3   2      160.33      133.17      7.42 o
  -7   3   2      118.00      105.75      4.13 o
  -6   3   2      309.92      307.92     17.77 o
  -5   3   2      597.54      612.98     58.99 o
  -4   3   2     3026.71     3330.59    226.70 o
  -3   3   2     1146.05     1080.86    112.24 o
  -2   3   2      457.31      458.94     62.92 o
  -1   3   2      923.00      848.29     91.52 o
   0   3   2      689.24      613.36     76.29 o
   1   3   2      466.38      469.62     23.76 o
   2   3   2      233.61      307.42     16.22 o
   3   3   2      392.09      369.50     31.03 o
   4   3   2       88.64       77.27     11.63 o
   5   3   2      632.52      748.78    123.77 o
   6   3   2     1422.20     1539.85    111.85 o
   7   3   2      269.48      282.10     18.33 o
   8   3   2     1087.36     1126.84     61.60 o
   9   3   2      271.04      268.07     22.85 o
  10   3   2        1.27        1.83      1.83 o
  11   3   2      107.47      112.82     10.62 o
  12   3   2        3.01        4.02      2.58 o
 -12   4   2       84.91       74.40      5.89 o
 -11   4   2        0.04        4.18      3.51 o
 -10   4   2       31.36       25.94      4.66 o
  -9   4   2        3.18        1.84      1.80 o
  -8   4   2       12.03       11.07      1.84 o
  -7   4   2        0.46        1.88      1.70 o
  -6   4   2      281.79      265.49     13.18 o
  -5   4   2        2.23        0.57      1.58 o
  -4   4   2      395.91      368.90     28.86 o
  -3   4   2        6.46        5.29      1.99 o
  -2   4   2        1.58        1.86      1.17 o
  -1   4   2       70.34       86.76      7.92 o
   0   4   2       48.72       35.33     15.18 o
   1   4   2      188.17      158.22     41.87 o
   2   4   2      109.47      130.32     10.18 o
   3   4   2       56.33       50.70     10.28 o
   4   4   2      216.27      266.19     60.73 o
   5   4   2        8.14        6.46      1.83 o
   6   4   2      784.25      848.25     93.16 o
   7   4   2       84.92       96.73     15.27 o
   8   4   2      184.59      183.92     17.46 o
   9   4   2       10.61        9.49      1.34 o
  10   4   2       17.43       16.02      3.10 o
  11   4   2        0.00        0.00      4.35 o
 -10   5   2        3.45        0.00      3.55 o
  -9   5   2        3.40        0.00      3.48 o
  -8   5   2      168.67      161.18     14.73 o
  -7   5   2       22.48       14.88      2.41 o
  -6   5   2      233.78      220.17     10.75 o
  -5   5   2      200.00      162.92     12.81 o
  -4   5   2        3.63        4.22      2.33 o
  -3   5   2        3.78        4.15      3.96 o
  -2   5   2       13.68       34.88     31.50 o
  -1   5   2       90.37      144.66     11.69 o
   0   5   2       41.76       79.21     10.00 o
   1   5   2      246.67      220.16     69.41 o
   2   5   2      291.64      412.47     19.24 o
   3   5   2        0.07        5.27      8.30 o
   4   5   2      640.83      891.98    260.84 o
   5   5   2       96.08      106.30     14.29 o
   6   5   2        0.78        1.28      1.72 o
   7   5   2       32.21       37.77      4.10 o
   8   5   2        0.00        5.25      4.36 o
   9   5   2       11.46        9.99      5.00 o
  -7   6   2        4.68        3.47      3.74 o
  -6   6   2       50.42       66.55     12.39 o
  -5   6   2        0.70        2.38      2.70 o
  -4   6   2        0.48        5.60      2.83 o
  -3   6   2        0.74        2.84      1.94 o
  -2   6   2       68.43      105.84     46.58 o
  -1   6   2        5.54        0.19      6.04 o
   0   6   2        1.63       23.39      7.73 o
   1   6   2       15.89       42.06      8.11 o
   2   6   2       62.68       94.98      7.92 o
   3   6   2       14.75       19.62      8.14 o
   4   6   2        9.44        9.13      2.78 o
   5   6   2        1.25        8.39      4.39 o
   6   6   2       24.72       29.76      4.75 o
   7   6   2        1.41        0.00      4.45 o
   0   7   2       22.95       25.48      6.71 o
 -14   0   3      180.01      225.76     17.35 o
 -12   0   3      141.50      150.42      4.57 o
 -10   0   3       41.76       48.95      2.62 o
  -8   0   3     1267.87     1552.00     42.50 o
  -6   0   3        2.89        2.29      1.49 o
  -4   0   3     1117.81     1074.25     41.47 o
  -2   0   3      392.70      343.68      8.49 o
   0   0   3     1327.79     1170.84     76.20 o
   4   0   3      602.62      574.95     61.21 o
   6   0   3      133.45      125.12      5.44 o
   8   0   3       12.86       16.12      2.01 o
  10   0   3      435.82      455.61     33.93 o
  12   0   3      118.26      108.81     19.80 o
  14   0   3        1.26        0.00      4.24 o
 -14   1   3       66.58       82.04      9.62 o
 -13   1   3       72.59       90.68      7.81 o
 -12   1   3       67.03       70.75      3.96 o
 -11   1   3      130.00      162.24      7.76 o
 -10   1   3       49.75       51.39      4.60 o
  -9   1   3      487.66      531.52     52.54 o
  -8   1   3        5.13        6.07      1.00 o
  -7   1   3      116.64      105.43      5.87 o
  -6   1   3       15.73       12.93      1.09 o
  -5   1   3       67.20       83.62      5.10 o
  -4   1   3       81.44       86.53      2.18 o
  -3   1   3     4875.10     4560.74    229.77 o
  -2   1   3     1230.47     1183.19     63.85 o
  -1   1   3      145.59      125.34     10.15 o
   0   1   3     2995.52     2838.31    234.73 o
   1   1   3      325.38      195.38     58.59 o
   2   1   3     1195.24     1136.55     88.61 o
   3   1   3     3796.71     4025.79    281.02 o
   5   1   3       53.75       48.35      2.01 o
   6   1   3        6.91        6.03      0.95 o
   7   1   3      307.89      349.87     13.76 o
   8   1   3      307.97      318.74     17.22 o
   9   1   3      364.64      409.26     21.16 o
  10   1   3       64.42       64.30      3.53 o
  11   1   3      130.40      146.29      8.34 o
  12   1   3        2.62        4.55      2.07 o
  13   1   3       76.52       74.03      5.01 o
 -13   2   3        2.25        3.64      3.31 o
 -12   2   3       85.17       81.87      4.98 o
 -11   2   3        1.71        1.64      2.49 o
 -10   2   3       94.64       99.65      4.66 o
  -9   2   3       72.88       70.78      4.33 o
  -8   2   3        0.46        0.00      1.61 o
  -7   2   3      220.85      215.00      7.20 o
  -6   2   3       69.53       79.56      4.87 o
  -5   2   3      155.34      170.36      8.85 o
  -4   2   3        9.83       10.67      1.09 o
  -3   2   3       40.23       41.49      2.09 o
  -2   2   3     1389.58     1426.72     90.83 o
  -1   2   3     1310.29     1328.53    119.42 o
   0   2   3     2807.85     2530.25    252.72 o
   1   2   3      240.02      210.97     18.57 o
   2   2   3     1934.58     2479.92     68.18 o
   3   2   3      542.10      564.63    108.18 o
   4   2   3      117.68       96.20     16.39 o
   5   2   3      506.36      527.05     55.21 o
   6   2   3     2622.26     2632.25     81.07 o
   7   2   3       26.82       23.36      1.41 o
   8   2   3        3.92        4.18      1.00 o
   9   2   3      267.87      294.26     20.41 o
  10   2   3       29.69       29.25      2.14 o
  11   2   3       41.17       37.24      3.37 o
  12   2   3       41.29       37.18      4.71 o
  13   2   3        7.82        6.31      2.78 o
 -13   3   3       38.29       31.63      3.66 o
 -12   3   3       39.30       30.65      3.34 o
 -11   3   3       30.67       26.61      3.05 o
 -10   3   3      473.21      495.08     24.36 o
  -9   3   3      146.35      132.70     11.98 o
  -8   3   3       74.10       71.18      3.09 o
  -7   3   3      462.98      439.46     13.12 o
  -6   3   3        2.24        4.07      1.94 o
  -5   3   3      177.96      173.01     13.93 o
  -4   3   3       87.88       81.59      4.46 o
  -3   3   3        1.05        0.00      1.45 o
  -2   3   3      381.71      342.80     32.70 o
  -1   3   3      426.97      470.87     94.96 o
   0   3   3     1722.63     1565.59    122.38 o
   1   3   3      291.85      315.15     16.79 o
   2   3   3      465.70      393.15    134.57 o
   3   3   3      156.47      134.46     25.43 o
   4   3   3      163.86      138.93     25.51 o
   5   3   3      402.09      453.65     67.99 o
   6   3   3       45.28       41.66      5.52 o
   7   3   3      329.65      338.14     20.41 o
   8   3   3      205.80      208.80     20.06 o
   9   3   3      146.22      152.95      9.94 o
  10   3   3       60.14       60.28      7.54 o
  11   3   3       17.90       20.00      5.20 o
  12   3   3        0.37        2.22      2.83 o
 -11   4   3        0.04        0.00      3.29 o
 -10   4   3        7.51        9.46      3.11 o
  -9   4   3       21.95       23.74      4.02 o
  -8   4   3       53.91       44.77      3.53 o
  -7   4   3       69.72       68.12      3.60 o
  -6   4   3      158.62      137.24      9.73 o
  -5   4   3       62.17       48.25      4.13 o
  -4   4   3      205.54      188.36      9.17 o
  -3   4   3       96.70       93.76      8.49 o
  -2   4   3        4.36        4.79      1.52 o
  -1   4   3      434.24      449.81     27.96 o
   0   4   3      113.32       96.34     15.26 o
   1   4   3       64.17       50.36      6.04 o
   2   4   3     1129.24     1419.80     56.96 o
   3   4   3      216.65      216.92     45.64 o
   4   4   3       99.45       97.17     26.95 o
   5   4   3      371.06      453.59     20.18 o
   6   4   3      150.91      172.48     45.92 o
   7   4   3       31.55       32.00      5.15 o
   8   4   3      252.96      292.38     30.86 o
   9   4   3       20.89       17.39      2.35 o
  10   4   3       48.39       55.04     21.50 o
  11   4   3       15.74       12.99      5.53 o
 -10   5   3        0.01        6.41      4.86 o
  -9   5   3       14.84       16.96      6.04 o
  -8   5   3        4.29        6.66      2.72 o
  -7   5   3        3.85        0.00      2.17 o
  -6   5   3       42.16       42.36      3.76 o
  -5   5   3      294.52      261.60     13.37 o
  -4   5   3      129.95      122.98      6.10 o
  -3   5   3        6.95        4.00      1.96 o
  -2   5   3      293.42      346.41     37.63 o
  -1   5   3       33.83       38.02      7.26 o
   0   5   3       69.02       73.58      9.43 o
   1   5   3      124.68      146.60     42.81 o
   2   5   3        0.58       83.55     15.47 o
   3   5   3       17.04       16.55      5.09 o
   4   5   3      707.15      809.96    202.38 o
   5   5   3      167.49      183.29     35.96 o
   6   5   3       11.32       12.05      1.80 o
   7   5   3        8.95        9.24      2.61 o
   8   5   3        1.84        2.62      5.29 o
   9   5   3        3.70        5.48      5.56 o
  -7   6   3        4.90        0.00      2.68 o
  -6   6   3        5.99        3.00      3.00 o
  -5   6   3       24.40       19.77      3.27 o
  -4   6   3        0.38        1.75      2.35 o
  -3   6   3        0.32        0.00      2.79 o
  -2   6   3       40.44       48.60     12.73 o
  -1   6   3        4.46        0.75      3.51 o
   0   6   3       53.38       58.54      9.81 o
   1   6   3       42.05       71.29     10.18 o
   2   6   3       98.80      113.56     20.84 o
   3   6   3        2.77        0.88      3.87 o
   4   6   3        5.42        8.68      7.73 o
   5   6   3       10.37        3.58      6.98 o
   6   6   3       39.88       46.83     10.08 o
 -14   0   4      242.55      311.57     21.12 o
 -12   0   4       48.73       62.46      5.70 o
 -10   0   4       89.65       98.08      5.33 o
  -8   0   4       35.76       35.78      6.60 o
  -6   0   4        1.36        0.18      0.93 o
  -2   0   4      710.71      667.67     49.75 o
   0   0   4      267.05      193.69     14.31 o
   2   0   4      163.59      135.14      5.89 o
   4   0   4     3979.13     3906.33    133.15 o
   6   0   4     2307.53     2751.63    192.90 o
   8   0   4       27.29       31.57      2.23 o
  10   0   4      141.86      181.38     20.68 o
  12   0   4      174.08      162.19     25.37 o
 -14   1   4        1.36        3.27      6.22 o
 -13   1   4       50.47       54.89      5.93 o
 -12   1   4       40.65       42.31      3.41 o
 -11   1   4       15.83       18.91      2.38 o
 -10   1   4       54.07       60.37      3.05 o
  -9   1   4      279.72      336.86     17.41 o
  -8   1   4       52.31       56.15      2.39 o
  -7   1   4      100.72       98.32      5.06 o
  -6   1   4      882.27      977.26     30.96 o
  -5   1   4        1.51        1.81      0.69 o
  -4   1   4      214.03      206.77      9.39 o
  -3   1   4     2310.84     2138.02     89.88 o
  -1   1   4      100.45       75.74      5.55 o
   0   1   4        7.29        7.42      0.53 o
   1   1   4        0.10        0.01      0.58 o
   3   1   4      629.59      588.81     37.73 o
   4   1   4      173.38      131.46     12.51 o
   5   1   4       41.85       26.71      2.57 o
   6   1   4       21.59       15.15      1.43 o
   7   1   4       67.34       65.78      4.12 o
   8   1   4        3.47        3.12      1.15 o
   9   1   4        7.25        8.45      1.31 o
  10   1   4        5.82        4.52      1.90 o
  11   1   4       12.60       13.54      2.28 o
  12   1   4      152.41      123.40     11.62 o
  13   1   4        4.62        3.48      2.59 o
 -13   2   4       38.32       37.15      5.10 o
 -12   2   4       45.63       42.00      4.18 o
 -11   2   4       26.29       31.15      3.55 o
 -10   2   4      135.84      130.81      5.02 o
  -9   2   4       16.75       16.19      2.09 o
  -8   2   4      613.43      676.29     45.49 o
  -7   2   4      475.11      542.65     24.76 o
  -6   2   4      676.27      648.43     39.83 o
  -5   2   4      118.39      101.68      6.51 o
  -4   2   4     1175.50     1262.70     80.87 o
  -3   2   4       80.75       70.22      4.38 o
  -2   2   4       67.69       76.11      6.42 o
  -1   2   4     1223.52     1250.66     89.84 o
   1   2   4       86.07       66.56      5.50 o
   2   2   4       58.64       60.40      7.68 o
   3   2   4      184.92      165.93     20.14 o
   4   2   4       38.17       30.75      5.80 o
   5   2   4      242.02      241.01     16.81 o
   6   2   4      924.77      925.04     77.78 o
   7   2   4        6.40        6.19      1.05 o
   8   2   4      286.02      287.43     27.55 o
   9   2   4        0.90        0.75      1.22 o
  10   2   4      430.64      402.53     30.68 o
  11   2   4       19.13       15.16      3.31 o
  12   2   4       91.02       80.72      5.13 o
  13   2   4       25.20       21.52      2.96 o
 -13   3   4       32.67       34.15      4.80 o
 -12   3   4        8.62        4.51      4.47 o
 -11   3   4       18.37       19.33      2.99 o
 -10   3   4       33.64       30.14      3.96 o
  -9   3   4       36.28       29.83      3.57 o
  -8   3   4        3.88        3.87      1.74 o
  -7   3   4       69.63       67.99      3.46 o
  -6   3   4      561.55      552.82     18.75 o
  -5   3   4       15.16       11.87      1.95 o
  -4   3   4       82.15       76.46      3.76 o
  -3   3   4       50.06       42.46      4.25 o
  -2   3   4     1017.74     1038.01     91.86 o
  -1   3   4      174.05      167.72     12.52 o
   0   3   4        0.87        0.00      1.22 o
   1   3   4       36.87       29.99      2.83 o
   2   3   4      438.86      353.99     67.52 o
   3   3   4      129.86      159.93      9.62 o
   4   3   4       26.48       33.19      4.72 o
   5   3   4       16.57       10.83      4.65 o
   6   3   4      604.15      607.64    148.62 o
   7   3   4       39.44       35.94      3.21 o
   8   3   4       80.84       70.07      8.04 o
   9   3   4        0.78        0.00      1.39 o
  10   3   4       59.91       54.98      5.86 o
  11   3   4        9.01       11.15      2.83 o
  12   3   4        8.51        6.54      4.24 o
 -11   4   4        2.58        9.24      4.07 o
 -10   4   4       33.98       24.20      3.63 o
  -9   4   4       22.34       26.06      3.18 o
  -8   4   4        4.33        0.00      2.41 o
  -7   4   4      195.25      187.69     11.95 o
  -6   4   4       10.68        5.42      2.22 o
  -5   4   4        0.05        0.00      2.90 o
  -4   4   4     1008.03      925.32    131.13 o
  -3   4   4       24.37       22.47      2.12 o
  -2   4   4      237.42      224.20     14.65 o
  -1   4   4      284.15      270.15     20.66 o
   0   4   4      703.95      677.82     93.27 o
   1   4   4       56.94       49.18      8.77 o
   2   4   4      481.74      478.10     67.39 o
   3   4   4      168.34      153.65     12.71 o
   4   4   4      982.61     1002.40    260.46 o
   5   4   4       18.83       36.97      6.04 o
   6   4   4       52.99       53.47     12.82 o
   7   4   4       28.27       32.68      5.66 o
   8   4   4       42.22       41.20      3.48 o
   9   4   4       77.95       65.64      4.73 o
  10   4   4        5.14        6.02      4.08 o
  11   4   4       12.07        7.30      7.07 o
 -10   5   4       28.08       19.86      4.19 o
  -9   5   4        2.58        5.32      2.37 o
  -8   5   4       32.94       24.03      2.99 o
  -7   5   4        0.11        0.31      1.99 o
  -6   5   4       44.06       42.74      3.29 o
  -5   5   4       44.39       41.43      5.03 o
  -4   5   4        0.54        0.02      1.97 o
  -3   5   4       33.08       27.02      3.51 o
  -2   5   4      693.94      769.51    114.78 o
  -1   5   4      106.56      120.76     24.71 o
   0   5   4        0.09        0.00      1.90 o
   1   5   4       56.04       60.23      6.70 o
   2   5   4      271.15      348.34     77.52 o
   3   5   4       29.44       24.08      4.85 o
   4   5   4       33.18       31.02     12.78 o
   5   5   4       12.43       24.12     19.52 o
   6   5   4       31.16       45.08      7.73 o
   7   5   4       13.06       12.84      4.11 o
   8   5   4       11.54       14.78      3.41 o
   9   5   4        0.84        0.00      7.54 o
  -7   6   4        6.90        3.55      2.96 o
  -6   6   4       39.38       28.50      5.44 o
  -5   6   4       33.82       26.42      6.02 o
  -4   6   4       42.57       38.29      4.96 o
  -3   6   4       43.86       46.77      8.22 o
  -2   6   4       13.41       14.81      3.68 o
  -1   6   4       30.35       35.62      4.34 o
   0   6   4      160.74      195.14     27.25 o
   1   6   4       12.23       22.02      7.77 o
   2   6   4       22.37       27.18      7.36 o
   3   6   4       33.72       37.53      6.41 o
   4   6   4        3.21        7.17      5.85 o
   5   6   4       95.54      151.64     13.96 o
   6   6   4        0.00        2.58      4.39 o
 -14   0   5       51.24       43.94      7.36 o
 -12   0   5       83.08       82.37      7.90 o
 -10   0   5     1423.09     1598.24     98.33 o
  -8   0   5      237.25      277.51     17.84 o
  -6   0   5       97.60       78.42      2.93 o
  -4   0   5     1423.14     1449.29     32.83 o
  -2   0   5      608.31      493.80     29.68 o
   0   0   5     3915.13     3996.58     97.15 o
   2   0   5      110.56      113.87      5.86 o
   4   0   5      200.35      206.22     24.97 o
   6   0   5     1353.78     1547.00     47.54 o
   8   0   5      709.43      807.81     59.80 o
  10   0   5        5.31        7.29      3.39 o
  12   0   5        4.36        7.42      4.20 o
 -14   1   5        0.01        0.00      4.53 o
 -13   1   5        7.07        9.23      2.64 o
 -12   1   5      103.59      122.71      7.81 o
 -11   1   5       46.45       51.85      2.41 o
 -10   1   5       13.90       16.99      1.83 o
  -9   1   5       64.16       63.94      4.11 o
  -8   1   5     1038.18     1162.34     49.81 o
  -7   1   5       23.51       21.94      1.84 o
  -6   1   5       27.73       27.76      1.56 o
  -5   1   5      100.84      102.20      5.96 o
  -4   1   5     2800.63     2781.39    141.58 o
  -3   1   5      266.76      285.50      8.15 o
  -2   1   5     1143.74     1118.95     52.43 o
  -1   1   5        2.39        1.01      0.63 o
   0   1   5        7.30        7.23      0.59 o
   1   1   5       16.99       19.59      0.88 o
   2   1   5      322.29      319.95     16.40 o
   3   1   5      116.73      122.24     14.60 o
   4   1   5      453.10      463.78     58.09 o
   5   1   5      100.11       99.44     12.66 o
   6   1   5      552.05      511.82     58.52 o
   7   1   5       99.93       96.77      3.95 o
   8   1   5       35.60       34.66      1.74 o
   9   1   5      140.16      145.20     10.98 o
  10   1   5      321.33      355.63     38.83 o
  11   1   5        2.99        4.75      1.88 o
  12   1   5      127.04      110.09     12.91 o
  13   1   5       40.19       37.79      3.93 o
 -13   2   5       36.90       28.72      4.27 o
 -12   2   5      164.95      172.76     11.71 o
 -11   2   5       27.18       26.41      2.87 o
 -10   2   5       11.84       11.25      2.32 o
  -9   2   5       11.72       11.12      1.61 o
  -8   2   5      264.55      273.80     17.52 o
  -7   2   5      493.90      538.23     31.70 o
  -6   2   5     3711.23     3094.02    114.29 o
  -5   2   5       20.17       22.38      2.71 o
  -4   2   5       12.57       10.04      1.05 o
  -3   2   5      175.08      159.65      6.16 o
  -2   2   5       74.96       62.40      4.95 o
  -1   2   5      585.41      577.84     58.36 o
   0   2   5     3250.43     2864.12    358.12 o
   1   2   5       86.34       95.59     17.17 o
   2   2   5      383.72      367.32     34.98 o
   3   2   5       21.97       28.98      6.02 o
   4   2   5      897.11      947.63    133.99 o
   5   2   5        6.53        3.50      1.04 o
   6   2   5      403.88      424.62     48.14 o
   7   2   5       43.94       42.28      3.51 o
   8   2   5      171.81      162.98     13.64 o
   9   2   5       12.96       12.76      1.46 o
  10   2   5      294.74      295.09     23.57 o
  11   2   5        6.03        3.95      2.79 o
  12   2   5      232.20      203.44     29.43 o
 -12   3   5       29.25       19.33      4.80 o
 -11   3   5        0.73        0.00      2.78 o
 -10   3   5        0.92        1.55      2.79 o
  -9   3   5        1.25        0.00      1.69 o
  -8   3   5      436.45      425.83     12.77 o
  -7   3   5       21.97       18.34      2.50 o
  -6   3   5      144.56      138.32     12.41 o
  -5   3   5        0.80        1.72      1.25 o
  -4   3   5      290.31      289.34     37.25 o
  -3   3   5        8.92        9.15      1.56 o
  -2   3   5       46.67       44.44      4.24 o
  -1   3   5        0.07        0.56      0.93 o
   0   3   5      327.25      330.54     39.64 o
   1   3   5      100.93      111.83     15.65 o
   2   3   5      129.79      109.06     16.77 o
   3   3   5        7.48        8.30      2.67 o
   4   3   5      204.56      206.25     49.84 o
   5   3   5       32.46       24.61      2.90 o
   6   3   5       62.16       68.02     10.34 o
   7   3   5       85.46       93.70     12.16 o
   8   3   5       39.29       43.74      7.59 o
   9   3   5        0.31        2.06      1.45 o
  10   3   5       85.86       76.26      6.26 o
  11   3   5        0.28        0.00      2.38 o
  12   3   5        3.85        4.44      3.94 o
 -11   4   5       19.13       12.82      6.22 o
 -10   4   5      283.84      250.27     39.32 o
  -9   4   5        5.94        3.59      2.28 o
  -8   4   5       82.12       73.29      4.11 o
  -7   4   5      196.41      160.56     11.71 o
  -6   4   5      175.31      171.77     11.26 o
  -5   4   5       65.70       62.00      3.31 o
  -4   4   5      420.77      401.66     67.36 o
  -3   4   5       76.62       77.85      4.03 o
  -2   4   5     1207.56     1305.90    133.81 o
  -1   4   5       98.54       84.17      6.37 o
   0   4   5       12.84       10.41      2.01 o
   1   4   5       35.10       31.50      3.11 o
   2   4   5      212.26      219.88     50.17 o
   3   4   5       34.13       35.65      5.28 o
   4   4   5        9.56        8.96      4.91 o
   5   4   5        1.39        0.00      3.21 o
   6   4   5        2.40        5.53      3.28 o
   7   4   5       81.03      108.82      9.43 o
   8   4   5      360.04      373.95     33.66 o
   9   4   5       34.22       35.95      3.79 o
  10   4   5        0.15        4.09      3.15 o
  -9   5   5       19.31       17.72      2.90 o
  -8   5   5      150.88      116.27     13.40 o
  -7   5   5        0.56        1.66      2.40 o
  -6   5   5       12.35        9.79      2.49 o
  -5   5   5       12.07        8.47      2.29 o
  -4   5   5      270.12      254.11     25.34 o
  -3   5   5       59.78       55.18      4.50 o
  -2   5   5       91.97       78.41     10.01 o
  -1   5   5        0.00        0.00      4.24 o
   0   5   5       22.54       17.61      5.09 o
   1   5   5        0.54        0.00      2.63 o
   2   5   5       20.98       20.62      7.07 o
   3   5   5       31.97       25.74      4.05 o
   4   5   5        1.09        2.06      3.00 o
   5   5   5       16.03       24.33      7.54 o
   6   5   5      101.29      117.00     38.47 o
   7   5   5        7.21        1.16      4.21 o
   8   5   5        4.80        0.00      4.80 o
  -6   6   5       77.43       57.96     15.00 o
  -5   6   5       18.34       11.59      2.61 o
  -4   6   5        0.00        0.00      2.40 o
  -3   6   5       22.82       29.41      5.86 o
  -2   6   5        1.97        6.20      3.63 o
  -1   6   5       66.37       81.54      7.36 o
   0   6   5        5.43        9.55      4.24 o
   1   6   5       41.73       46.96      7.54 o
   2   6   5      104.49      136.36     11.50 o
   3   6   5       13.70       16.41      7.92 o
   4   6   5       41.66       46.96      7.54 o
   5   6   5       63.59       77.14      8.86 o
   6   6   5        1.73        0.00      5.47 o
 -14   0   6       31.44       42.06      7.73 o
 -12   0   6        0.22        0.00      2.43 o
 -10   0   6      759.15      866.37     52.61 o
  -8   0   6     1015.61     1104.69     70.16 o
  -6   0   6      671.45      683.19     45.18 o
  -4   0   6       43.14       49.99      3.20 o
  -2   0   6     1635.73     1646.09     49.50 o
   2   0   6      680.78      608.79     45.85 o
   4   0   6      713.32      674.85     61.34 o
   6   0   6       24.66       25.72      3.92 o
   8   0   6      530.47      575.22     14.93 o
  10   0   6      115.02      106.75     10.05 o
  12   0   6        5.74        0.00      6.22 o
 -13   1   6       29.86       29.90      3.22 o
 -12   1   6       35.74       35.76      2.06 o
 -11   1   6      234.48      278.45     12.68 o
 -10   1   6      504.39      545.89     19.74 o
  -9   1   6       53.70       58.10      2.49 o
  -8   1   6      171.36      187.23      7.40 o
  -7   1   6      168.08      170.60      9.01 o
  -6   1   6      356.35      369.55     22.98 o
  -5   1   6      340.91      317.11      6.47 o
  -4   1   6     1190.00     1188.17     59.68 o
  -3   1   6      228.65      209.99      7.13 o
  -2   1   6       37.68       38.52      1.34 o
  -1   1   6      367.05      323.83     12.55 o
   0   1   6       47.26       36.20      2.91 o
   1   1   6      539.61      497.24     24.07 o
   2   1   6      220.66      224.22     13.13 o
   3   1   6     1177.84     1059.04    158.20 o
   4   1   6     1388.75     1165.27    147.33 o
   5   1   6       18.42       15.17      1.09 o
   6   1   6     1112.69     1094.29    156.70 o
   7   1   6      152.56      154.92      8.31 o
   8   1   6      182.40      191.23      9.55 o
   9   1   6      196.39      215.02      6.94 o
  10   1   6      146.72      130.46      7.62 o
  11   1   6        5.34        6.78      2.37 o
  12   1   6        1.75        0.02      1.94 o
  13   1   6       73.20       60.12      3.73 o
 -13   2   6       14.78        7.58      4.39 o
 -12   2   6      370.57      361.81     40.75 o
 -11   2   6        1.75        1.77      2.93 o
 -10   2   6        2.12        0.32      2.02 o
  -9   2   6        0.90        2.25      1.83 o
  -8   2   6       93.22       96.94      9.69 o
  -7   2   6      158.15      175.15      9.24 o
  -6   2   6     1482.14     1640.15    147.25 o
  -5   2   6       13.90       10.97      1.23 o
  -4   2   6     1250.03     1276.66     59.58 o
  -3   2   6        0.05        0.00      0.93 o
  -2   2   6      312.96      283.20     17.74 o
  -1   2   6        2.96        2.31      0.87 o
   0   2   6      276.73      269.20     19.34 o
   1   2   6      303.15      327.79     50.90 o
   2   2   6      266.83      263.62     26.51 o
   3   2   6       17.86       20.53      1.74 o
   4   2   6     1087.00      952.64    136.26 o
   5   2   6        3.45        1.62      0.90 o
   6   2   6      850.43      795.77    126.67 o
   7   2   6      170.12      167.62      9.21 o
   8   2   6      214.82      192.36      7.73 o
   9   2   6        2.58        0.74      1.52 o
  10   2   6        1.15        0.52      1.65 o
  11   2   6        2.06        2.31      2.08 o
  12   2   6       75.58       60.87      5.63 o
 -12   3   6        1.13        9.90      4.62 o
 -11   3   6       39.73       31.06      3.65 o
 -10   3   6       13.89       15.06      6.79 o
  -9   3   6       54.54       49.70      3.24 o
  -8   3   6      231.28      230.07     12.38 o
  -7   3   6      114.37      119.16      8.39 o
  -6   3   6      318.22      330.08     26.25 o
  -5   3   6      217.93      230.91     17.65 o
  -4   3   6      193.06      181.45      9.13 o
  -3   3   6      103.25      113.25     17.61 o
  -2   3   6      406.74      445.82     39.39 o
  -1   3   6       70.65       73.12      8.00 o
   0   3   6      119.24      107.87     13.82 o
   1   3   6      383.75      388.60     37.81 o
   2   3   6      716.36      754.81    118.91 o
   3   3   6      142.51      147.08     30.86 o
   4   3   6      187.33      215.40     31.25 o
   5   3   6       46.82       54.86     10.13 o
   6   3   6      125.16      137.19     24.96 o
   7   3   6       37.39       49.79     13.58 o
   8   3   6        8.45        6.42      3.22 o
   9   3   6       43.35       46.13      4.47 o
  10   3   6      129.73      123.06      9.17 o
  11   3   6       49.42       43.79      5.74 o
 -11   4   6       26.46        6.04      5.85 o
 -10   4   6       54.85       40.27     11.03 o
  -9   4   6       16.50       15.87      2.90 o
  -8   4   6      301.37      285.57     16.72 o
  -7   4   6       56.07       42.64      2.62 o
  -6   4   6       66.93       60.25      6.26 o
  -5   4   6       64.27       56.23      3.67 o
  -4   4   6        0.10        1.49      1.98 o
  -3   4   6      157.77      149.50     13.58 o
  -2   4   6      126.39      141.74     10.47 o
  -1   4   6        8.39        9.89      1.86 o
   0   4   6       27.45       30.62      6.61 o
   1   4   6       72.28       73.67     10.18 o
   2   4   6      625.48      719.34    183.13 o
   3   4   6       97.28       97.19     25.93 o
   4   4   6       90.33       94.68      7.36 o
   5   4   6       22.63       15.70      6.90 o
   6   4   6       83.25       90.90     32.91 o
   7   4   6       36.89       40.55      5.25 o
   8   4   6      342.50      384.80     46.42 o
   9   4   6        8.05       10.43      4.44 o
  10   4   6       30.46       23.11      8.86 o
  -9   5   6       51.23       39.50      4.32 o
  -8   5   6        9.24        4.70      3.19 o
  -7   5   6        8.34        3.98      2.53 o
  -6   5   6        2.10        5.08      5.38 o
  -5   5   6        4.43        4.26      2.01 o
  -4   5   6      156.43      141.91     14.18 o
  -3   5   6       77.85       77.20      9.96 o
  -2   5   6       31.35       34.83      3.70 o
  -1   5   6      110.43       96.99     23.37 o
   0   5   6      134.62      148.71     29.14 o
   1   5   6        2.33        2.26      4.72 o
   2   5   6        1.38        0.00      5.66 o
   3   5   6        0.00        0.00      6.60 o
   4   5   6       59.92       80.53      8.30 o
   5   5   6       96.53      108.93     33.01 o
   6   5   6      230.58      403.42     21.69 o
   7   5   6       11.55       13.55      5.38 o
   8   5   6       85.18       91.58     31.50 o
  -6   6   6        7.51        6.00      3.52 o
  -5   6   6       28.24       23.46      8.52 o
  -4   6   6       32.56       23.87      4.34 o
  -3   6   6        2.81        5.82      3.49 o
  -2   6   6       19.01       26.56      9.05 o
  -1   6   6       97.91      124.85     12.26 o
   0   6   6       30.73       39.23      8.86 o
   1   6   6       49.75       44.89      8.68 o
   2   6   6        6.47        7.17      6.60 o
   3   6   6        0.18        0.00      8.49 o
   4   6   6       40.35       35.65     15.84 o
   5   6   6        6.96        0.00      9.05 o
 -12   0   7       43.16       37.39      3.78 o
 -10   0   7        7.94        5.83      2.45 o
  -8   0   7        4.54        0.00      1.94 o
  -6   0   7      598.55      667.34     23.50 o
  -4   0   7      555.17      502.67     20.75 o
  -2   0   7     1645.09     1597.45     54.58 o
   0   0   7      831.19      770.91     59.12 o
   2   0   7     1619.07     1406.34     96.36 o
   4   0   7      134.64      134.62     25.40 o
   6   0   7      297.58      248.45     92.23 o
   8   0   7       25.94       23.04      2.61 o
  10   0   7       11.53       11.77      2.01 o
  12   0   7        0.10        3.39      4.53 o
 -13   1   7      113.96      102.44      6.10 o
 -12   1   7       55.27       57.80      3.01 o
 -11   1   7      252.64      284.73      9.08 o
 -10   1   7      220.12      226.91     10.04 o
  -9   1   7      331.50      350.03     14.28 o
  -8   1   7        4.06        3.40      1.65 o
  -7   1   7     1048.71     1148.45     41.13 o
  -6   1   7       12.68       10.96      1.44 o
  -5   1   7     1122.45     1173.19     51.38 o
  -4   1   7        4.15        2.09      1.04 o
  -3   1   7     2566.26     2798.62     77.13 o
  -2   1   7     2470.73     2389.20     97.99 o
  -1   1   7     1495.02     1537.05     49.09 o
   0   1   7     2678.20     2400.26     99.12 o
   1   1   7      757.40      731.93     29.12 o
   2   1   7     1320.83     1248.50     89.69 o
   3   1   7     1287.97     1395.90     79.56 o
   4   1   7     1254.43     1007.56    196.76 o
   5   1   7       30.88       23.90      2.30 o
   6   1   7       12.58        9.16      1.68 o
   7   1   7      327.28      362.99     21.53 o
   8   1   7      167.25      193.37      7.46 o
   9   1   7      271.40      278.12     14.78 o
  10   1   7        7.86        5.35      1.72 o
  11   1   7       11.14       13.56      3.26 o
  12   1   7        0.14        3.69      2.43 o
 -13   2   7       12.46        8.37      4.75 o
 -12   2   7       77.47       70.69      5.12 o
 -11   2   7        0.01        0.00      1.97 o
 -10   2   7       31.76       33.29      2.43 o
  -9   2   7       33.75       36.88      2.93 o
  -8   2   7       44.69       46.02      5.53 o
  -7   2   7        0.07        1.83      1.30 o
  -6   2   7       91.34       82.86      5.61 o
  -5   2   7      145.53      139.46      8.61 o
  -4   2   7      245.23      248.42     22.25 o
  -3   2   7       89.81       85.22      4.63 o
  -2   2   7      310.21      283.01      9.42 o
  -1   2   7        6.15        4.10      1.10 o
   0   2   7     1055.69      991.64     64.42 o
   1   2   7      617.34      706.16     92.96 o
   2   2   7     1585.42     1505.57    110.61 o
   3   2   7        5.03        3.61      1.49 o
   4   2   7       16.37       17.39      3.41 o
   5   2   7       62.25       63.42      9.82 o
   6   2   7      504.87      448.08     50.69 o
   7   2   7      100.77       84.29     12.06 o
   8   2   7        0.03        0.00      1.47 o
   9   2   7        2.48        0.00      1.56 o
  10   2   7       10.47       11.62      2.11 o
  11   2   7        3.22        4.31      1.99 o
  12   2   7        7.04        6.64      4.26 o
 -12   3   7       46.29       33.76      8.30 o
 -11   3   7       94.41       82.38      4.98 o
 -10   3   7       16.61       17.47      2.82 o
  -9   3   7       90.46       93.77      4.38 o
  -8   3   7        4.89        5.34      1.64 o
  -7   3   7       13.32       11.77      1.79 o
  -6   3   7        1.78        1.11      1.46 o
  -5   3   7      263.39      291.42     20.59 o
  -4   3   7      724.88      758.22     43.65 o
  -3   3   7      481.60      498.96     27.86 o
  -2   3   7      406.43      444.37     37.18 o
  -1   3   7      289.86      291.86     24.04 o
   0   3   7      104.99      101.23      8.83 o
   1   3   7      286.27      278.30     39.75 o
   2   3   7       59.31       54.55     14.84 o
   3   3   7      163.46      135.73     23.85 o
   4   3   7      773.75      719.46    108.99 o
   5   3   7      159.06      164.70     15.99 o
   6   3   7       31.55       28.99      5.29 o
   7   3   7       62.14       58.40     13.16 o
   8   3   7        4.22        1.80      2.16 o
   9   3   7       46.26       43.44      2.84 o
  10   3   7       22.37       20.50      2.76 o
  11   3   7       56.50       49.27      8.49 o
 -11   4   7        0.55        3.02      5.28 o
 -10   4   7       15.81       18.15      5.17 o
  -9   4   7       10.91        7.39      2.29 o
  -8   4   7       60.80       51.49      3.82 o
  -7   4   7        0.10        0.00      1.84 o
  -6   4   7        0.06        0.00      1.84 o
  -5   4   7        0.88        0.60      2.06 o
  -4   4   7      178.41      195.59     19.44 o
  -3   4   7       24.01       26.50      3.20 o
  -2   4   7       74.73       73.92      6.89 o
  -1   4   7        2.31        1.49      1.40 o
   0   4   7      288.67      340.83     42.25 o
   1   4   7       94.07       87.14     14.26 o
   2   4   7      551.70      581.88    100.55 o
   3   4   7        4.10        5.35      2.29 o
   4   4   7        5.48        3.62      2.76 o
   5   4   7        0.68        0.00      3.46 o
   6   4   7       96.74      110.55     27.48 o
   7   4   7       61.58       52.89     14.90 o
   8   4   7        0.20        0.00      3.16 o
   9   4   7        8.45        6.38      3.70 o
  -9   5   7        8.42        4.49      4.47 o
  -8   5   7       69.88       54.57      4.29 o
  -7   5   7       32.56       36.63      7.83 o
  -6   5   7      116.17       95.98      7.06 o
  -5   5   7       18.48       17.57      2.32 o
  -4   5   7       61.56       48.24      8.57 o
  -3   5   7        1.45        1.83      2.73 o
  -2   5   7        0.02        0.00      3.58 o
  -1   5   7       51.05       51.47     10.10 o
   0   5   7      568.84      772.14     34.51 o
   1   5   7       42.97       45.81     12.45 o
   2   5   7      244.28      254.90     82.42 o
   3   5   7        0.20        0.00      6.60 o
   4   5   7       30.70       47.53      8.68 o
   5   5   7       51.46       75.44      8.68 o
   6   5   7       25.80       22.75      4.53 o
   7   5   7       14.42       21.52      4.81 o
  -5   6   7        7.27        1.77      3.66 o
  -4   6   7        6.63        3.36      2.72 o
  -3   6   7        2.17        2.79      3.72 o
  -2   6   7       62.89       57.90      9.24 o
  -1   6   7        0.71        0.00      7.92 o
   0   6   7        0.59        8.30      7.92 o
   1   6   7        0.57        0.00      7.36 o
   2   6   7       69.37       91.09     11.88 o
   3   6   7        0.18        0.94      6.60 o
   4   6   7        0.77        0.00      3.85 o
 -12   0   8       30.42       28.20      4.60 o
 -10   0   8       55.19       52.83      3.82 o
  -8   0   8     1786.89     1977.94     75.69 o
  -6   0   8      455.92      443.48     29.85 o
  -4   0   8       40.72       30.76      3.20 o
  -2   0   8     1955.73     2134.95    112.92 o
   0   0   8     2369.14     2548.68    195.48 o
   2   0   8       65.30       57.13      5.69 o
   4   0   8        0.31        0.00      1.36 o
   6   0   8      108.69       99.58     24.53 o
   8   0   8       12.14       15.53      2.09 o
  10   0   8      329.71      378.41     13.93 o
  12   0   8       28.16       24.71      5.85 o
 -13   1   8       36.80       32.35      3.80 o
 -12   1   8        1.20        0.98      2.22 o
 -11   1   8       56.27       57.43      2.93 o
 -10   1   8        0.22        0.00      2.49 o
  -9   1   8      232.62      243.09     11.53 o
  -8   1   8       20.84       20.61      2.45 o
  -7   1   8      324.54      326.56     19.17 o
  -6   1   8     1321.52     1452.99     89.03 o
  -5   1   8       67.18       60.92      2.18 o
  -4   1   8      370.60      369.64     20.16 o
  -3   1   8     1250.73     1218.30     47.03 o
  -2   1   8     1121.70     1051.72     44.62 o
  -1   1   8       55.97       44.72      2.74 o
   0   1   8      399.94      394.34     30.22 o
   1   1   8      100.39       87.37      3.18 o
   2   1   8      791.85      745.53     38.65 o
   3   1   8     1444.28     1482.38    120.44 o
   4   1   8       18.89       14.79      3.58 o
   5   1   8       85.77       66.52     16.19 o
   6   1   8        0.85        1.03      1.19 o
   7   1   8      176.10      130.12     33.33 o
   8   1   8       24.48       27.22      2.39 o
   9   1   8      174.74      174.92      7.32 o
  10   1   8       21.26       18.29      1.89 o
  11   1   8       23.54       23.46      3.29 o
  12   1   8       52.88       41.13      8.01 o
 -12   2   8       29.56       28.63      5.75 o
 -11   2   8        3.86        2.90      2.37 o
 -10   2   8       83.18       85.68      3.82 o
  -9   2   8        1.14        3.94      1.90 o
  -8   2   8        2.13        0.00      1.62 o
  -7   2   8        3.70        4.18      1.52 o
  -6   2   8       21.45       20.13      2.86 o
  -5   2   8       10.77       10.88      1.40 o
  -4   2   8     3086.52     3314.71    190.45 o
  -3   2   8       55.34       52.38      4.50 o
  -2   2   8      277.88      260.90     13.63 o
  -1   2   8      396.25      377.46     22.49 o
   0   2   8      355.43      362.30     36.67 o
   1   2   8       40.26       41.05      1.82 o
   2   2   8      249.18      244.85     24.20 o
   3   2   8       96.06       81.74      9.80 o
   4   2   8      421.14      405.64     72.13 o
   5   2   8        5.36        4.04      0.86 o
   6   2   8      139.51      108.72     20.76 o
   7   2   8       37.42       30.67      4.25 o
   8   2   8        9.10        7.97      1.69 o
   9   2   8       64.16       67.91      2.68 o
  10   2   8        2.75        3.88      1.70 o
  11   2   8        2.02        4.77      3.26 o
 -12   3   8        3.00        1.53      5.19 o
 -11   3   8       61.74       58.47      9.62 o
 -10   3   8      213.36      229.69     14.18 o
  -9   3   8       88.55       86.20      6.15 o
  -8   3   8       74.77       85.07      6.02 o
  -7   3   8      132.52      122.06      8.45 o
  -6   3   8      159.54      158.53     14.69 o
  -5   3   8      395.83      411.01     32.82 o
  -4   3   8      451.83      453.72     22.45 o
  -3   3   8      154.25      152.67      9.84 o
  -2   3   8     1732.02     2011.84    173.49 o
  -1   3   8      180.59      203.54     10.84 o
   0   3   8       82.77       84.26     13.64 o
   1   3   8      229.60      235.87     34.00 o
   2   3   8       63.85       58.28      6.23 o
   3   3   8       47.52       45.37      8.16 o
   4   3   8      154.50      141.45     23.16 o
   5   3   8      119.64      140.35     27.49 o
   6   3   8      148.77      162.32     11.08 o
   7   3   8      148.39      164.07     14.97 o
   8   3   8      157.27      153.38     26.06 o
   9   3   8       34.95       31.02      4.08 o
  10   3   8       41.93       29.16      4.32 o
 -10   4   8        0.17        0.00      6.41 o
  -9   4   8        4.83        3.47      2.21 o
  -8   4   8       56.56       46.32      3.51 o
  -7   4   8       72.79       70.51     10.11 o
  -6   4   8       98.62      106.53     10.37 o
  -5   4   8       13.35       16.17      2.61 o
  -4   4   8      246.98      280.92     23.98 o
  -3   4   8       55.25       57.60      7.87 o
  -2   4   8       38.19       43.20      7.64 o
  -1   4   8      234.86      263.65     23.07 o
   0   4   8      664.64      744.70     94.38 o
   1   4   8        2.76        0.00      4.05 o
   2   4   8        1.41        0.00      2.18 o
   3   4   8       50.96       48.56     17.31 o
   4   4   8       23.12       22.01      5.83 o
   5   4   8       82.10       83.26     10.87 o
   6   4   8        0.51        0.00      2.86 o
   7   4   8        2.22        1.72      2.82 o
   8   4   8       49.86       36.96      6.67 o
   9   4   8        6.91        8.49      7.36 o
  -8   5   8        1.25        0.00      3.70 o
  -7   5   8       34.14       27.94      3.61 o
  -6   5   8      235.33      166.09     22.79 o
  -5   5   8       72.32       55.77      5.08 o
  -4   5   8      105.05      103.19      6.40 o
  -3   5   8        0.01        1.79      2.30 o
  -2   5   8       55.11       49.01      4.24 o
  -1   5   8       32.28       34.64      3.35 o
   0   5   8       65.27       59.07      6.22 o
   1   5   8       37.81       24.42     12.26 o
   2   5   8      294.21      394.37     25.27 o
   3   5   8        3.33        7.55      4.76 o
   4   5   8       48.27       30.34     14.22 o
   5   5   8       55.73       39.91     37.34 o
   6   5   8        4.54        4.09      5.04 o
   7   5   8        0.11        0.00      7.36 o
  -4   6   8       74.83       59.47     14.33 o
  -3   6   8       28.99       17.17      6.62 o
  -2   6   8        0.04        3.21     10.18 o
  -1   6   8       20.07       30.93     11.88 o
   0   6   8       36.13       40.93     13.01 o
   1   6   8       38.80       24.17      7.92 o
   2   6   8        2.14       10.00      8.86 o
   3   6   8        7.53        5.09      9.43 o
 -12   0   9       41.71       45.84      5.28 o
 -10   0   9       33.47       31.40      4.56 o
  -8   0   9      412.41      441.88     29.16 o
  -6   0   9     1736.34     1690.44    114.78 o
  -4   0   9      199.38      172.84      6.73 o
  -2   0   9       55.95       57.96      3.36 o
   0   0   9     1140.78     1153.10    100.20 o
   2   0   9      414.72      394.36     44.77 o
   4   0   9      980.37     1006.04    127.53 o
   6   0   9      538.45      643.53     59.88 o
   8   0   9       42.10       24.80     12.34 o
  10   0   9      400.71      439.04     23.64 o
 -13   1   9        2.01        0.00      3.19 o
 -12   1   9       71.50       69.55      3.87 o
 -11   1   9        0.01        0.47      1.88 o
 -10   1   9       19.64       22.42      2.10 o
  -9   1   9       15.99       14.03      1.90 o
  -8   1   9      480.53      531.83     28.79 o
  -7   1   9       20.34       18.56      1.78 o
  -6   1   9       12.33       10.35      1.47 o
  -5   1   9       67.30       69.33      3.28 o
  -4   1   9      712.60      743.30     39.74 o
  -3   1   9      320.24      318.65     14.22 o
  -2   1   9       86.68       73.72      4.40 o
  -1   1   9       62.75       63.17      3.40 o
   0   1   9      164.77      163.91     10.99 o
   1   1   9        4.31        3.26      0.93 o
   2   1   9        2.57        2.60      1.13 o
   3   1   9      401.83      412.32     27.51 o
   4   1   9       78.74       74.87      7.46 o
   5   1   9        0.46        0.00      1.33 o
   6   1   9      225.35      192.33     36.47 o
   7   1   9       13.17       12.14      1.75 o
   8   1   9       39.25       37.56      5.14 o
   9   1   9       21.67       20.30      2.06 o
  10   1   9       40.66       38.47      2.75 o
  11   1   9        2.83        4.00      2.24 o
 -12   2   9       24.19       19.21      3.60 o
 -11   2   9       30.74       30.09      2.45 o
 -10   2   9      572.64      599.01     38.51 o
  -9   2   9        3.31        3.44      1.93 o
  -8   2   9      300.61      285.80     26.61 o
  -7   2   9      453.14      472.44     47.72 o
  -6   2   9       32.83       30.96      2.29 o
  -5   2   9      247.38      246.81     15.32 o
  -4   2   9      559.99      618.88     33.12 o
  -3   2   9      148.07      146.86     10.10 o
  -2   2   9     1329.10     1405.60     73.88 o
  -1   2   9      454.48      495.04     37.40 o
   0   2   9      257.37      252.27     21.44 o
   1   2   9       13.50       15.83      2.35 o
   2   2   9      211.96      237.45     23.25 o
   3   2   9      247.37      257.29     17.29 o
   4   2   9       61.86       58.96      9.42 o
   5   2   9      139.01      115.05     17.46 o
   6   2   9      390.05      384.96     41.68 o
   7   2   9       66.11       59.13      7.98 o
   8   2   9      489.35      511.04     36.26 o
   9   2   9       71.69       78.19      6.86 o
  10   2   9       13.70       13.66      3.65 o
  11   2   9        5.52        6.77      5.73 o
 -11   3   9        0.34        0.16      4.53 o
 -10   3   9       13.62       13.76      3.73 o
  -9   3   9        9.50        5.97      2.21 o
  -8   3   9      223.26      245.03     19.44 o
  -7   3   9       35.74       37.10      4.22 o
  -6   3   9        1.10        0.00      1.49 o
  -5   3   9        0.05        0.00      1.74 o
  -4   3   9      321.52      339.78     17.33 o
  -3   3   9       30.67       33.37      3.64 o
  -2   3   9       18.64       19.71      1.87 o
  -1   3   9       43.48       45.36      2.84 o
   0   3   9       42.58       37.92      5.04 o
   1   3   9       80.71       89.76     14.41 o
   2   3   9       15.16       15.27      2.44 o
   3   3   9        1.29        0.00      1.83 o
   4   3   9      131.30      127.88     19.98 o
   5   3   9       34.65       25.62      5.06 o
   6   3   9      185.48      190.91     33.94 o
   7   3   9       31.89       25.16      7.14 o
   8   3   9        4.77        2.86      3.00 o
   9   3   9        0.01        0.00      3.32 o
  10   3   9      113.51      106.62     21.69 o
 -10   4   9        0.55        0.00      3.49 o
  -9   4   9       62.13       49.06      5.09 o
  -8   4   9       63.42       54.67      5.05 o
  -7   4   9      181.54      177.39     14.97 o
  -6   4   9      656.20      728.36     50.31 o
  -5   4   9       15.05       15.09      4.11 o
  -4   4   9       43.14       44.45      5.63 o
  -3   4   9      152.88      169.41     18.89 o
  -2   4   9        0.11        0.00      2.18 o
  -1   4   9      436.37      547.48     47.87 o
   0   4   9       90.10       85.30     10.47 o
   1   4   9        9.11        8.73      2.30 o
   2   4   9      129.81      143.65     36.20 o
   3   4   9      132.13      103.54     21.97 o
   4   4   9      303.35      371.03     25.88 o
   5   4   9      258.58      259.92     23.40 o
   6   4   9       41.00       35.35      3.77 o
   7   4   9       28.09       28.07      5.68 o
   8   4   9        0.34        0.57      4.26 o
  -7   5   9        0.84        1.05      6.06 o
  -6   5   9        1.72        4.13      3.18 o
  -5   5   9       12.52        8.39      3.06 o
  -4   5   9       89.53       86.77     10.53 o
  -3   5   9        0.62        1.32      2.36 o
  -2   5   9        7.81        6.14      3.77 o
  -1   5   9       19.13       14.89      2.39 o
   0   5   9       13.11        9.90      5.13 o
   1   5   9        1.41       12.82      6.60 o
   2   5   9        0.09        0.00      3.06 o
   3   5   9        0.72        0.00      4.05 o
   4   5   9        4.55        3.77      3.17 o
   5   5   9       13.16       15.70      5.38 o
   6   5   9       40.34       32.75      8.11 o
  -2   6   9       32.33       15.92      8.16 o
  -1   6   9        5.57       13.58      7.17 o
   0   6   9        0.24        0.00      7.36 o
 -12   0  10      212.84      187.26     15.75 o
 -10   0  10       12.82       14.16      5.87 o
  -8   0  10        0.00        0.00      2.20 o
  -6   0  10      634.74      695.17     21.60 o
  -4   0  10      390.36      380.00     35.03 o
  -2   0  10      691.13      757.35     74.44 o
   0   0  10      555.76      656.37     55.10 o
   2   0  10      127.25      109.69     12.51 o
   4   0  10     2080.71     2039.37    212.17 o
   6   0  10     1331.80     1848.48     73.55 o
   8   0  10       50.19       47.99     12.22 o
  10   0  10       58.13       56.93      7.82 o
 -12   1  10        0.13        1.19      2.70 o
 -11   1  10       47.43       45.15      3.01 o
 -10   1  10       75.30       71.51      5.79 o
  -9   1  10        1.29        0.00      1.87 o
  -8   1  10      240.15      244.02     10.04 o
  -7   1  10       32.84       32.36      2.67 o
  -6   1  10      188.71      193.36     11.10 o
  -5   1  10      211.35      211.28      9.04 o
  -4   1  10       39.90       31.52      1.74 o
  -3   1  10        0.15        0.00      1.12 o
  -2   1  10       14.58       12.42      1.26 o
  -1   1  10      118.30      106.94      4.44 o
   0   1  10      215.85      203.37     15.86 o
   1   1  10       87.90       76.79      4.55 o
   2   1  10     1021.75      981.78     42.70 o
   3   1  10       42.79       48.96      4.55 o
   4   1  10      398.49      368.33     77.72 o
   5   1  10      121.89       90.66     27.37 o
   6   1  10      125.30      104.01     32.66 o
   7   1  10       48.62       45.26      8.96 o
   8   1  10        2.11        1.30      1.73 o
   9   1  10       43.31       40.24      2.30 o
  10   1  10       28.70       30.04      4.39 o
 -12   2  10        5.73        6.41      3.75 o
 -11   2  10        5.29        4.54      2.61 o
 -10   2  10      196.06      182.02      6.59 o
  -9   2  10        3.14        3.57      2.25 o
  -8   2  10      354.27      382.55     26.03 o
  -7   2  10       78.12       76.61      5.52 o
  -6   2  10        0.82        1.43      1.55 o
  -5   2  10       62.84       58.00      3.71 o
  -4   2  10       50.08       53.61      2.34 o
  -3   2  10       19.53       19.62      1.56 o
  -2   2  10       35.73       33.02      2.39 o
  -1   2  10      218.87      226.52     24.27 o
   0   2  10     1026.61     1130.59    115.21 o
   1   2  10        0.05        0.00      1.17 o
   2   2  10     1246.31     1459.52     91.01 o
   3   2  10       88.03       79.35      6.81 o
   4   2  10        2.91        2.98      1.26 o
   5   2  10       67.03       51.31     11.43 o
   6   2  10       47.08       40.95      5.62 o
   7   2  10        7.41        6.22      1.63 o
   8   2  10      297.31      314.40     16.30 o
   9   2  10        0.93        1.91      1.61 o
  10   2  10       73.52       60.19      7.09 o
 -11   3  10        7.14        5.48      4.51 o
 -10   3  10      150.34      126.38      7.32 o
  -9   3  10       36.63       42.56      3.32 o
  -8   3  10        0.39        0.00      2.03 o
  -7   3  10       97.06       96.86      6.48 o
  -6   3  10        6.79        6.02      2.01 o
  -5   3  10       12.05       11.38      1.80 o
  -4   3  10      230.33      242.05     14.11 o
  -3   3  10       32.59       33.08      3.21 o
  -2   3  10       45.38       50.45      5.06 o
  -1   3  10       85.76       81.40      6.48 o
   0   3  10      506.43      601.20     67.34 o
   1   3  10       48.32       46.08      6.00 o
   2   3  10        4.17        3.72      1.53 o
   3   3  10       36.32       39.49     12.19 o
   4   3  10       81.26       82.74     16.72 o
   5   3  10       74.24       63.29     17.76 o
   6   3  10      627.80      773.67     29.29 o
   7   3  10       97.25       85.87     14.32 o
   8   3  10       61.08       48.92      6.17 o
   9   3  10       10.13        1.13      4.27 o
  -9   4  10        4.22        6.22      2.89 o
  -8   4  10        4.36        3.41      2.64 o
  -7   4  10      104.67       99.21     12.69 o
  -6   4  10       97.58      100.17     10.16 o
  -5   4  10        3.04        0.40      2.24 o
  -4   4  10       60.26       66.41      9.45 o
  -3   4  10        1.09        0.00      1.88 o
  -2   4  10      179.05      188.01     18.57 o
  -1   4  10      138.14      172.09     22.07 o
   0   4  10        0.24        0.27      2.30 o
   1   4  10       52.73       49.85      9.68 o
   2   4  10        0.14        0.00      1.79 o
   3   4  10       44.11       34.99      5.71 o
   4   4  10      348.90      453.81     30.27 o
   5   4  10       15.42       17.46      3.06 o
   6   4  10       49.84       49.62      3.65 o
   7   4  10       17.50       19.43      5.36 o
  -6   5  10       56.24       52.58      6.97 o
  -5   5  10        3.63        2.74      2.42 o
  -4   5  10        9.68        9.14      2.69 o
  -3   5  10       13.57       13.97      2.60 o
  -2   5  10        0.12        0.00      3.33 o
  -1   5  10        4.01        8.71      4.35 o
   0   5  10        1.91        4.23      2.64 o
   1   5  10       16.93       19.58      4.37 o
   2   5  10      120.72       88.38     44.32 o
   3   5  10       31.39       29.36      8.11 o
   4   5  10       67.45       50.33     16.63 o
   5   5  10        2.57        0.00      4.60 o
 -12   0  11       90.74       81.83      5.73 o
 -10   0  11       76.35       66.82      5.81 o
  -8   0  11        7.75        2.09      3.34 o
  -6   0  11       10.22       10.10      2.57 o
  -4   0  11       88.66       86.58     10.58 o
  -2   0  11      570.80      568.81     39.69 o
   0   0  11     1362.03     1552.82    114.39 o
   2   0  11      334.18      343.63     32.01 o
   4   0  11        3.93        4.52      3.96 o
   6   0  11      252.03      216.68     57.55 o
   8   0  11        0.02        0.10      1.71 o
  10   0  11       14.76        4.98      3.32 o
 -12   1  11       18.86       22.11      3.77 o
 -11   1  11      136.10      127.56      5.62 o
 -10   1  11        5.17        7.20      2.15 o
  -9   1  11       24.08       20.94      2.57 o
  -8   1  11       17.54       13.15      2.11 o
  -7   1  11      122.33      118.59      4.01 o
  -6   1  11       78.09       67.96      5.97 o
  -5   1  11      361.70      363.12     15.71 o
  -4   1  11      363.50      393.73     19.43 o
  -3   1  11      123.95      121.65      6.43 o
  -2   1  11      171.67      160.77      9.28 o
  -1   1  11      432.40      424.08     23.41 o
   0   1  11      215.05      223.81     12.78 o
   1   1  11      664.38      647.52     43.18 o
   2   1  11        1.71        0.00      1.28 o
   3   1  11      603.20      635.67     45.15 o
   4   1  11       80.64       69.31     13.77 o
   5   1  11      224.94      204.44     42.62 o
   6   1  11       31.98       25.27      7.23 o
   7   1  11      186.42      172.61     19.92 o
   8   1  11        4.67        0.75      2.35 o
   9   1  11      116.93      118.02      4.46 o
  10   1  11        0.35        5.64      3.38 o
 -11   2  11        0.39        3.99      2.97 o
 -10   2  11        0.00        4.65      2.34 o
  -9   2  11        1.85        3.07      2.48 o
  -8   2  11        0.32        1.91      2.09 o
  -7   2  11        0.00        1.05      1.52 o
  -6   2  11      195.15      205.54      8.72 o
  -5   2  11       28.32       28.11      1.88 o
  -4   2  11      261.88      270.74     17.21 o
  -3   2  11        2.53        2.04      1.26 o
  -2   2  11      140.43      149.03     12.18 o
  -1   2  11        8.53        7.32      1.44 o
   0   2  11        2.28        0.91      1.31 o
   1   2  11       50.95       50.44      3.92 o
   2   2  11      251.15      266.33     16.74 o
   3   2  11       16.30       15.17      1.71 o
   4   2  11       35.55       29.38      6.99 o
   5   2  11       15.29       12.34      1.66 o
   6   2  11       21.98       17.60      3.56 o
   7   2  11        3.02        4.10      1.09 o
   8   2  11        2.91        1.56      3.21 o
   9   2  11        1.84        3.72      2.94 o
 -10   3  11       28.53       25.88      3.90 o
  -9   3  11       35.52       34.41      3.38 o
  -8   3  11       28.28       29.12      3.14 o
  -7   3  11       57.14       63.40      6.42 o
  -6   3  11       60.78       68.38      4.60 o
  -5   3  11       17.01       17.48      2.01 o
  -4   3  11        0.48        0.00      1.63 o
  -3   3  11      103.12      104.38      7.34 o
  -2   3  11       97.85      100.33     13.11 o
  -1   3  11      145.83      170.76     12.40 o
   0   3  11      611.91      660.84     49.30 o
   1   3  11      126.69      136.74     13.30 o
   2   3  11      335.31      394.95     33.68 o
   3   3  11      108.04       98.25     23.77 o
   4   3  11      144.25      129.70     28.10 o
   5   3  11       87.60       73.94     20.88 o
   6   3  11       14.42       10.51      2.45 o
   7   3  11       32.78       33.71      5.13 o
   8   3  11       45.25       43.44      6.25 o
  -8   4  11       17.41       18.21      2.67 o
  -7   4  11       14.79       15.70      2.45 o
  -6   4  11       16.33       14.95      2.37 o
  -5   4  11        0.09        0.00      2.14 o
  -4   4  11       19.07       18.69      2.79 o
  -3   4  11        0.03        0.00      2.11 o
  -2   4  11      236.05      267.00     25.59 o
  -1   4  11        5.91        5.19      1.93 o
   0   4  11       21.35       24.80      3.21 o
   1   4  11        0.76        0.56      3.23 o
   2   4  11       63.35       51.47      9.75 o
   3   4  11        2.87        0.00      2.22 o
   4   4  11        9.04        5.33      4.17 o
   5   4  11        0.22        4.38      4.75 o
   6   4  11       10.95       14.52      6.00 o
  -5   5  11        1.41        2.11      3.14 o
  -4   5  11      122.42      121.48     22.05 o
  -3   5  11       26.02       32.87      7.04 o
  -2   5  11       95.11      100.62     11.54 o
  -1   5  11       10.13        5.55      5.49 o
   0   5  11        0.54        0.00      6.08 o
   1   5  11        6.98        2.07     12.07 o
   2   5  11       16.77       14.33     13.01 o
   3   5  11        0.92        5.26      3.95 o
 -10   0  12       20.86       14.42      3.87 o
  -8   0  12       43.02       44.59      4.57 o
  -6   0  12      103.77       87.07      6.45 o
  -4   0  12     1016.85     1091.46    168.52 o
  -2   0  12      150.27      125.30     14.64 o
   0   0  12      316.54      350.60     21.42 o
   2   0  12      749.87      761.70     57.12 o
   4   0  12      324.19      377.43     22.63 o
   6   0  12       45.32       29.43     15.25 o
   8   0  12       44.09       53.34      3.73 o
 -11   1  12       69.32       62.49      4.63 o
 -10   1  12       75.85       71.40      3.92 o
  -9   1  12       40.16       37.64      2.64 o
  -8   1  12       27.94       28.77      2.97 o
  -7   1  12      124.92      129.60      5.43 o
  -6   1  12      309.71      309.09     18.95 o
  -5   1  12      155.04      152.26     10.15 o
  -4   1  12        5.77        4.22      1.63 o
  -3   1  12      243.67      244.43     20.02 o
  -2   1  12      393.47      439.85     23.18 o
  -1   1  12      314.30      319.45     14.91 o
   0   1  12       26.19       27.75      1.66 o
   1   1  12      169.57      162.47      6.86 o
   2   1  12      137.85      143.68      8.49 o
   3   1  12      123.86      124.10      7.33 o
   4   1  12        0.02        0.00      1.38 o
   5   1  12       17.53       13.90      3.69 o
   6   1  12       11.42        6.98      2.23 o
   7   1  12      116.79      104.10     14.24 o
   8   1  12       58.53       51.02      3.26 o
   9   1  12       78.13       75.89      8.39 o
 -10   2  12        2.81        1.30      2.77 o
  -9   2  12        0.89        2.19      2.36 o
  -8   2  12      142.83      134.29      8.08 o
  -7   2  12       11.80       13.55      2.00 o
  -6   2  12        5.93        5.31      2.28 o
  -5   2  12        0.07        0.00      1.49 o
  -4   2  12      249.53      284.74     17.54 o
  -3   2  12       13.05       13.66      1.99 o
  -2   2  12       50.38       48.33      3.75 o
  -1   2  12       13.21       12.25      1.48 o
   0   2  12      499.49      590.72     38.25 o
   1   2  12       54.32       61.78      5.64 o
   2   2  12       39.78       40.57      5.03 o
   3   2  12        0.54        0.66      1.69 o
   4   2  12        0.97        0.00      1.38 o
   5   2  12       20.23       17.40      2.08 o
   6   2  12        0.13        3.03      2.13 o
   7   2  12       24.47       17.94      4.24 o
   8   2  12        6.38        0.00      3.05 o
  -9   3  12       26.06       32.50      3.15 o
  -8   3  12        2.03        0.00      2.41 o
  -7   3  12       38.29       36.19      2.56 o
  -6   3  12      186.11      206.89     14.11 o
  -5   3  12       93.19       93.91      4.65 o
  -4   3  12      127.07      132.89      8.18 o
  -3   3  12       70.48       80.11      5.11 o
  -2   3  12      356.64      399.46     18.88 o
  -1   3  12       26.31       29.30      4.48 o
   0   3  12       25.53       29.02      4.18 o
   1   3  12       62.71       70.21      6.09 o
   2   3  12      201.17      227.04     19.68 o
   3   3  12       69.59       71.32     16.82 o
   4   3  12        0.61        0.00      2.46 o
   5   3  12       14.13       11.49      3.63 o
   6   3  12       29.61       19.96      6.45 o
   7   3  12        9.29       11.31      3.22 o
  -7   4  12        0.01        2.06      2.70 o
  -6   4  12        0.07        3.32      2.61 o
  -5   4  12        1.85        0.00      2.13 o
  -4   4  12      112.45      110.13     10.51 o
  -3   4  12        2.37        3.83      2.63 o
  -2   4  12        2.48        1.29      2.16 o
  -1   4  12       17.31       15.58      4.89 o
   0   4  12       41.91       41.87      4.99 o
   1   4  12       10.26        8.28      2.49 o
   2   4  12        0.05        5.56      2.95 o
   3   4  12        7.29       13.96      5.51 o
   4   4  12        5.88        8.51      3.58 o
   5   4  12        0.13        0.00      3.80 o
  -3   5  12       13.63       20.43      6.70 o
  -2   5  12      120.78      118.34     15.47 o
  -1   5  12       23.99       24.74      4.80 o
   0   5  12       15.38        7.36      6.41 o
   1   5  12       13.33        5.55      4.57 o
 -10   0  13      168.00      148.76      8.56 o
  -8   0  13       73.19       71.69      6.53 o
  -6   0  13       86.10       95.61     11.29 o
  -4   0  13      274.31      268.45     35.65 o
  -2   0  13      428.22      459.70    136.36 o
   0   0  13      110.80      121.70      8.50 o
   2   0  13       45.37       39.54      3.70 o
   4   0  13       56.86       61.22      8.24 o
   6   0  13      147.69      117.53     35.05 o
   8   0  13      176.34      181.11     15.18 o
 -10   1  13        5.18        6.88      2.84 o
  -9   1  13       41.92       43.31      3.05 o
  -8   1  13      144.57      145.24     11.46 o
  -7   1  13       80.08       93.88      6.83 o
  -6   1  13        3.02        0.97      1.73 o
  -5   1  13       46.48       48.60      4.13 o
  -4   1  13       28.68       32.28      2.16 o
  -3   1  13       61.73       76.65      6.66 o
  -2   1  13        1.30        2.09      1.46 o
  -1   1  13        3.24        0.33      1.39 o
   0   1  13       41.32       42.28      3.76 o
   1   1  13        1.71        1.60      1.55 o
   2   1  13      246.56      301.77     20.47 o
   3   1  13       51.44       57.27      5.45 o
   4   1  13        2.03        0.29      1.48 o
   5   1  13        0.02        0.00      1.63 o
   6   1  13       79.74       65.09     11.89 o
   7   1  13       14.73       16.31      2.71 o
   8   1  13       25.50       20.72      4.57 o
  -9   2  13        6.38        5.52      2.71 o
  -8   2  13       45.91       45.41      3.60 o
  -7   2  13        8.61        8.77      2.31 o
  -6   2  13      254.30      254.00     15.87 o
  -5   2  13        0.75        0.00      1.78 o
  -4   2  13       54.05       59.32      2.85 o
  -3   2  13        0.10        1.12      2.40 o
  -2   2  13       19.77       18.37      2.59 o
  -1   2  13       30.67       26.93      1.83 o
   0   2  13        0.36        0.32      1.54 o
   1   2  13        9.07        9.46      1.72 o
   2   2  13       66.25       68.63      6.06 o
   3   2  13       40.82       41.43      3.15 o
   4   2  13      254.49      264.82     46.35 o
   5   2  13       36.56       37.01      4.92 o
   6   2  13        3.31        5.18      1.97 o
   7   2  13        0.45        0.00      2.93 o
  -8   3  13       66.44       59.96      4.25 o
  -7   3  13        9.89        9.73      2.91 o
  -6   3  13        9.07       10.88      2.26 o
  -5   3  13       30.14       30.65      2.64 o
  -4   3  13      220.82      221.23     12.06 o
  -3   3  13       63.71       66.33      4.54 o
  -2   3  13        0.25        0.00      1.91 o
  -1   3  13       28.10       30.92      2.40 o
   0   3  13        4.58        6.62      1.76 o
   1   3  13       18.49       20.54      1.85 o
   2   3  13        2.55        8.90      6.25 o
   3   3  13       21.04       12.39      3.46 o
   4   3  13       14.78        7.42      2.83 o
   5   3  13       18.96       18.45      7.82 o
   6   3  13       65.52       48.83      6.43 o
  -6   4  13       10.63        7.78      2.90 o
  -5   4  13       19.85       18.15      2.84 o
  -4   4  13       21.82       18.08      2.50 o
  -3   4  13       16.06       14.95      2.94 o
  -2   4  13       54.97       57.21      3.96 o
  -1   4  13        4.02        7.79      3.60 o
   0   4  13       62.62       71.57      6.40 o
   1   4  13        1.35        0.00      4.11 o
   2   4  13        5.22        0.00      3.62 o
   3   4  13       38.83       38.51      8.44 o
   4   4  13        3.32        0.00      4.03 o
  -8   0  14      365.54      355.01     29.68 o
  -6   0  14       30.84       28.20      4.82 o
  -4   0  14       27.86       34.55      7.73 o
  -2   0  14        2.66        7.43      2.27 o
   0   0  14      180.77      242.12     11.05 o
   2   0  14      274.37      303.97     15.94 o
   4   0  14        0.06        0.00      2.52 o
   6   0  14        6.82        0.38      6.60 o
  -9   1  14        3.86        3.00      3.02 o
  -8   1  14       13.63       13.04      2.65 o
  -7   1  14        0.18        0.11      2.54 o
  -6   1  14       31.32       35.05      3.57 o
  -5   1  14        3.30        2.30      1.82 o
  -4   1  14       14.98       17.21      2.34 o
  -3   1  14       21.46       24.78      2.13 o
  -2   1  14       36.70       34.02      2.86 o
  -1   1  14        2.50        1.22      2.10 o
   0   1  14       77.91       75.43      4.57 o
   1   1  14        9.75       11.52      2.25 o
   2   1  14       45.09       44.70      3.98 o
   3   1  14       49.83       53.76      6.75 o
   4   1  14       52.13       44.88      8.73 o
   5   1  14       18.65       17.63      2.11 o
   6   1  14       74.55       78.02      3.35 o
   7   1  14        1.37        0.00      2.28 o
  -8   2  14       18.53        8.23      3.45 o
  -7   2  14       34.80       38.58      3.84 o
  -6   2  14       92.55       93.62      4.37 o
  -5   2  14        2.34        4.42      1.99 o
  -4   2  14      166.32      179.05     13.58 o
  -3   2  14       13.47       16.21      2.15 o
  -2   2  14      180.99      222.13     16.88 o
  -1   2  14      103.67      116.24      5.83 o
   0   2  14        0.32        0.00      1.97 o
   1   2  14        1.10        0.74      1.81 o
   2   2  14        0.64        1.36      1.79 o
   3   2  14       16.89       17.31      2.01 o
   4   2  14      239.16      271.67     60.60 o
   5   2  14        7.58       10.38      2.13 o
   6   2  14      129.71      138.01     11.52 o
  -7   3  14        1.45        0.75      2.39 o
  -6   3  14        3.45        0.00      2.41 o
  -5   3  14        0.06        0.00      3.36 o
  -4   3  14        3.74        2.77      2.42 o
  -3   3  14        0.05        4.07      2.46 o
  -2   3  14       11.48       11.99      2.23 o
  -1   3  14        0.00        0.00      1.99 o
   0   3  14       43.83       47.62      4.20 o
   1   3  14        0.14        1.87      1.80 o
   2   3  14       59.72       68.90      9.45 o
   3   3  14        2.11        0.00      2.55 o
   4   3  14       34.31       21.64      7.92 o
   5   3  14        0.05        0.00      6.77 o
  -4   4  14       14.61       14.70      3.35 o
  -3   4  14       20.57       20.09      3.36 o
  -2   4  14        3.07        1.18      4.44 o
  -1   4  14       29.57       35.35     11.13 o
   0   4  14       73.35       66.55      9.19 o
   1   4  14        0.13        2.01      5.59 o
  -8   0  15       17.89       20.70      4.66 o
  -6   0  15      145.28      171.56      8.70 o
  -4   0  15      318.98      371.87     27.06 o
  -2   0  15        0.32        2.75      2.73 o
   0   0  15       39.97       41.04      5.12 o
   2   0  15      260.22      266.33     11.95 o
   4   0  15       65.79       74.70      8.11 o
   6   0  15       20.21       23.39      8.30 o
  -8   1  15       22.34       15.14      5.56 o
  -7   1  15       38.61       36.63      5.20 o
  -6   1  15       52.72       51.94      4.19 o
  -5   1  15       38.09       36.10      3.15 o
  -4   1  15       43.52       48.41      2.88 o
  -3   1  15        0.33        0.00      2.33 o
  -2   1  15       54.38       62.01      4.45 o
  -1   1  15       46.50       57.74      6.49 o
   0   1  15      147.97      164.20     10.87 o
   1   1  15       32.18       37.47      3.41 o
   2   1  15       30.66       32.09      2.36 o
   3   1  15        7.49        8.62      2.14 o
   4   1  15       52.42       56.04      4.47 o
   5   1  15       23.81       20.80      3.19 o
   6   1  15        1.09        1.08      2.41 o
  -7   2  15       48.23       49.87      4.11 o
  -6   2  15        0.12        2.62      2.69 o
  -5   2  15        6.00        2.10      2.90 o
  -4   2  15        0.50        2.45      2.40 o
  -3   2  15        4.68        3.07      2.19 o
  -2   2  15      277.14      352.93     18.42 o
  -1   2  15       24.26       25.14      2.74 o
   0   2  15      180.51      213.36     15.02 o
   1   2  15        3.51        3.52      2.96 o
   2   2  15        9.20       11.55      2.01 o
   3   2  15        6.26        8.58      2.64 o
   4   2  15       14.10       12.57      3.65 o
   5   2  15        4.74        2.52      5.12 o
  -5   3  15       18.72       19.62      2.79 o
  -4   3  15       89.46       82.24      5.28 o
  -3   3  15       19.28       19.49      3.05 o
  -2   3  15       52.17       48.07      6.08 o
  -1   3  15        5.35        0.32      3.61 o
   0   3  15       31.95       33.89      6.32 o
   1   3  15        6.70        0.00      3.55 o
   2   3  15        0.09        8.52      4.60 o
   3   3  15        8.72        3.15      4.90 o
  -6   0  16        3.12        3.02      6.79 o
  -4   0  16      165.12      183.02     20.56 o
  -2   0  16        0.84        1.79      2.99 o
   0   0  16        2.04        2.47      4.25 o
   2   0  16        0.15       18.11      6.41 o
   4   0  16       30.12       24.71      5.66 o
  -6   1  16      111.83      126.18      8.00 o
  -5   1  16      100.11      115.45      5.98 o
  -4   1  16       15.13       21.54      5.34 o
  -3   1  16       51.11       53.01      7.51 o
  -2   1  16       74.26       83.48     12.50 o
  -1   1  16       90.32      102.70      7.04 o
   0   1  16        6.96       10.79      4.18 o
   1   1  16       65.34       64.95      5.15 o
   2   1  16       50.42       55.49      6.83 o
   3   1  16       46.96       46.79      3.04 o
   4   1  16        2.09        1.35      2.55 o
  -5   2  16        4.45        7.86      4.66 o
  -4   2  16       39.52       41.50      4.90 o
  -3   2  16        3.71        3.38      3.31 o
  -2   2  16        6.99        6.09      2.66 o
  -1   2  16       12.78       12.80      5.47 o
   0   2  16      101.24       95.21      6.08 o
   1   2  16        1.29        4.55      2.60 o
   2   2  16        3.23        4.58      2.45 o
   3   2  16        3.38        6.05      3.82 o
  -4   0  17       23.06       28.10      7.17 o
  -2   0  17        2.93        0.00      4.72 o
   0   0  17       35.71       25.84      5.47 o
   2   0  17       37.26       35.65      6.79 o
  -4   1  17       43.31       45.76      4.84 o
  -3   1  17       44.44       45.12      5.00 o
  -2   1  17        7.41        4.88      3.80 o
  -1   1  17       68.02       72.23      7.07 o
   0   1  17        1.02        0.00      4.72 o
   1   1  17       72.80       73.22     10.18 o
 
